# Supplementary material for: Phylogenomic analysis of the genus Leuconostoc
Source: Front Microbiol. 2022 Jul 25;13:897656. doi: 10.3389/fmicb.2022.897656 (PMC9358442; doi:10.3389/fmicb.2022.897656)
Supplement: Supplementary file 1 [file Table_1.XLSX]

## Sheet: Foglio1
Supplementary Spreadsheet S1. List of the 247 core genes identified by Roary and annotated by Prokka.
Gene	Annotation
rpsK	30S ribosomal protein S11
rpmI	50S ribosomal protein L35
rpsU	30S ribosomal protein S21
rplN	50S ribosomal protein L14
rpsL	30S ribosomal protein S12
rpmC	50S ribosomal protein L29
rpsG	30S ribosomal protein S7
fabF	3-oxoacyl-[acyl-carrier-protein] synthase 2
rpmGA	50S ribosomal protein L33 1
rplV	50S ribosomal protein L22
rpsJ	30S ribosomal protein S10
fliY	L-cystine-binding protein FliY
pgsA	CDP-diacylglycerol--glycerol-3-phosphate 3-phosphatidyltransferase
mutY	Adenine DNA glycosylase
aroF	2-dehydro-3-deoxyphosphooctonate aldolase
group_3207	hypothetical protein
yqeY	putative protein YqeY
purL	Phosphoribosylformylglycinamidine synthase subunit PurL
nadK	NAD kinase
yslB	hypothetical protein
rpsO	30S ribosomal protein S15
nagR	HTH-type transcriptional repressor NagR
hslR	Heat shock protein 15
murT	Lipid II isoglutaminyl synthase (glutamine-hydrolyzing) subunit MurT
nrdE	Ribonucleoside-diphosphate reductase 2 subunit alpha
cspG	Cold shock-like protein CspG
obg	GTPase Obg
htrA_2	Serine protease Do-like HtrA
cfiB	2-oxoglutarate carboxylase small subunit
yqeH	putative protein YqeH
smpB	SsrA-binding protein
trxA	Thioredoxin
rsmH	Ribosomal RNA small subunit methyltransferase H
ypjQ_2	putative protein YpjQ
recA	Protein RecA
tadA_2	tRNA-specific adenosine deaminase
gatC	Glutamyl-tRNA(Gln) amidotransferase subunit C
recF	DNA replication and repair protein RecF
whiA	putative cell division protein WhiA
secG	putative protein-export membrane protein SecG
yjbM	GTP pyrophosphokinase YjbM
cshB	DEAD-box ATP-dependent RNA helicase CshB
metN	Methionine import ATP-binding protein MetN
dut	Deoxyuridine 5'-triphosphate nucleotidohydrolase
yfbR	5'-deoxynucleotidase YfbR
trmL	tRNA (cytidine(34)-2'-O)-methyltransferase
aspS	Aspartate--tRNA ligase
era	GTPase Era
ilvE	putative branched-chain-amino-acid aminotransferase
parE	DNA topoisomerase 4 subunit B
rnz	Ribonuclease Z
mreC	Cell shape-determining protein MreC
lysS	Lysine--tRNA ligase
arlR_2	Response regulator ArlR
serS	Serine--tRNA ligase
gph	Phosphoglycolate phosphatase
yrrK	Putative pre-16S rRNA nuclease
pmpR	Transcriptional regulatory protein PmpR
purF	Amidophosphoribosyltransferase
der	GTPase Der
tsf	Elongation factor Ts
nusA	Transcription termination/antitermination protein NusA
adeP	Adenine permease AdeP
ruvB_1	Holliday junction ATP-dependent DNA helicase RuvB
metP	Methionine import system permease protein MetP
rplJ	50S ribosomal protein L10
potA	Spermidine/putrescine import ATP-binding protein PotA
prfB	Peptide chain release factor 2
group_5260	hypothetical protein
oppF	Oligopeptide transport ATP-binding protein OppF
oppD	Oligopeptide transport ATP-binding protein OppD
greA	Transcription elongation factor GreA
fabZ_1	3-hydroxyacyl-[acyl-carrier-protein] dehydratase FabZ
cshA	ATP-dependent RNA helicase CshA
asnS	Asparagine--tRNA ligase
rlmL	Ribosomal RNA large subunit methyltransferase L
rplU	50S ribosomal protein L21
group_5563	putative tautomerase
hpt_1	Hypoxanthine-guanine phosphoribosyltransferase
recR	Recombination protein RecR
adk	Adenylate kinase
secY	Protein translocase subunit SecY
secA	Protein translocase subunit SecA
dnaA	Chromosomal replication initiator protein DnaA
adhA	Alcohol dehydrogenase 1
rpsF	30S ribosomal protein S6
ssbA	Single-stranded DNA-binding protein A
ndoA	Endoribonuclease EndoA
purS	Phosphoribosylformylglycinamidine synthase subunit PurS
purB	Adenylosuccinate lyase
rbfA	Ribosome-binding factor A
ptsH	Phosphocarrier protein HPr
nusG	Transcription termination/antitermination protein NusG
atpG	ATP synthase gamma chain
atpA	ATP synthase subunit alpha
group_5961	hypothetical protein
soj_1	Sporulation initiation inhibitor protein Soj
ychF	Ribosome-binding ATPase YchF
fabZ_2	3-hydroxyacyl-[acyl-carrier-protein] dehydratase FabZ
gmk_2	Guanylate kinase
group_5990	putative protein
glyQ	Glycine--tRNA ligase alpha subunit
pyrH	Uridylate kinase
groL	60 kDa chaperonin
rplA	50S ribosomal protein L1
rplK	50S ribosomal protein L11
rpoC	DNA-directed RNA polymerase subunit beta'
rpoB	DNA-directed RNA polymerase subunit beta
rplO	50S ribosomal protein L15
rpsD	30S ribosomal protein S4
typA	GTP-binding protein TypA/BipA
pyrR	Bifunctional protein pyrR
group_6663	hypothetical protein
rplM	50S ribosomal protein L13
group_6706	hypothetical protein
rplT	50S ribosomal protein L20
rpoA	DNA-directed RNA polymerase subunit alpha
rpsM	30S ribosomal protein S13
rpsH	30S ribosomal protein S8
rpsQ	30S ribosomal protein S17
srrA	Transcriptional regulatory protein SrrA
rpoZ	DNA-directed RNA polymerase subunit omega
rps1	30S ribosomal protein S1
rpmF	50S ribosomal protein L32
rplL	50S ribosomal protein L7/L12
rplE	50S ribosomal protein L5
gapA1	Glyceraldehyde-3-phosphate dehydrogenase 1
group_7540	6-phosphogluconate dehydrogenase, NAD(+)-dependent, decarboxylating
tuf	Elongation factor Tu
eno2	Enolase 2
rpsS	30S ribosomal protein S19
fus	Elongation factor G
group_8006	hypothetical protein
rpmB	50S ribosomal protein L28
rpsB	30S ribosomal protein S2
rpsN2	Alternate 30S ribosomal protein S14
rpsE	30S ribosomal protein S5
rplX	50S ribosomal protein L24
rplP	50S ribosomal protein L16
rpmA	50S ribosomal protein L27
rpsI	30S ribosomal protein S9
rpmD	50S ribosomal protein L30
rpsC	30S ribosomal protein S3
rplB	50S ribosomal protein L2
infA	Translation initiation factor IF-1
murA1	UDP-N-acetylglucosamine 1-carboxyvinyltransferase
rnj1	hypothetical protein
uvrC	UvrABC system protein C
nrnA	putative bifunctional oligoribonuclease and PAP phosphatase NrnA
mfd	Transcription-repair-coupling factor
rlmH	Ribosomal RNA large subunit methyltransferase H
plsX	Phosphate acyltransferase
priA	Primosomal protein N'
group_3616	hypothetical protein
glcK	Glucokinase
nagA	N-acetylglucosamine-6-phosphate deacetylase
rny	Ribonuclease Y
cydA	Cytochrome bd ubiquinol oxidase subunit 1
dnaJ	Chaperone protein DnaJ
gatB	Aspartyl/glutamyl-tRNA(Asn/Gln) amidotransferase subunit B
group_3979	hypothetical protein
tyrS	Tyrosine--tRNA ligase
group_4565	hypothetical protein
dltC	D-alanyl carrier protein
misCA	Membrane protein insertase MisCA
rnc	Ribonuclease 3
pta	Phosphate acetyltransferase
ftsH	ATP-dependent zinc metalloprotease FtsH
rnpA	Ribonuclease P protein component
ybiT	putative ABC transporter ATP-binding protein YbiT
lexA	LexA repressor
qmcA	putative protein
efp	Elongation factor P
atpF	ATP synthase subunit b
group_5611	hypothetical protein
rpmE2	50S ribosomal protein L31 type B
rlmB	23S rRNA (guanosine-2'-O-)-methyltransferase RlmB
glnR	HTH-type transcriptional regulator GlnR
rex	Redox-sensing transcriptional repressor Rex
tpiA	Triosephosphate isomerase
atpB	ATP synthase subunit a
rplC	50S ribosomal protein L3
rplR	50S ribosomal protein L18
rplW	50S ribosomal protein L23
rplD	50S ribosomal protein L4
atpE	ATP synthase subunit c
rplQ	50S ribosomal protein L17
acpP_2	Acyl carrier protein
rimM	Ribosome maturation factor RimM
group_2720	hypothetical protein
brpA_1	Biofilm regulatory protein A
thyA	Thymidylate synthase
carB_1	Carbamoyl-phosphate synthase large chain
group_3624	hypothetical protein
dtd3	D-aminoacyl-tRNA deacylase
metQ_2	D-methionine-binding lipoprotein MetQ
nrdF2	Ribonucleoside-diphosphate reductase subunit beta nrdF2
hflX	GTPase HflX
truA	tRNA pseudouridine synthase A
yidC	Membrane protein insertase YidC
group_3937	hypothetical protein
group_4009	hypothetical protein
htpX	Protease HtpX
group_4282	hypothetical protein
group_4288	hypothetical protein
aspA	Aspartate ammonia-lyase
gyrB	DNA gyrase subunit B
rluE	Ribosomal large subunit pseudouridine synthase E
serA	D-3-phosphoglycerate dehydrogenase
hpt_2	Hypoxanthine-guanine phosphoribosyltransferase
pgl	6-phosphogluconolactonase
def2	Peptide deformylase 2
mtnN	5'-methylthioadenosine/S-adenosylhomocysteine nucleosidase
dedA	Protein DedA
tlyA	Hemolysin A
rpe	Ribulose-phosphate 3-epimerase
glmS	Glutamine--fructose-6-phosphate aminotransferase [isomerizing]
cvfB	Conserved virulence factor B
rluB	Ribosomal large subunit pseudouridine synthase B
cdaA	Cyclic di-AMP synthase CdaA
tdk	Thymidine kinase
kimA	Potassium transporter KimA
dnaN	Beta sliding clamp
fabH_2	3-oxoacyl-[acyl-carrier-protein] synthase 3
fabG	3-oxoacyl-[acyl-carrier-protein] reductase FabG
group_5002	hypothetical protein
ppaC	putative manganese-dependent inorganic pyrophosphatase
groS	10 kDa chaperonin
ybjI_2	5-amino-6-(5-phospho-D-ribitylamino)uracil phosphatase YbjI
ackA_1	Acetate kinase
group_5292	hypothetical protein
xseB	Exodeoxyribonuclease 7 small subunit
group_5587	Putative TrmH family tRNA/rRNA methyltransferase
glnM	putative glutamine ABC transporter permease protein GlnM
acpP_1	Acyl carrier protein
frr	Ribosome-recycling factor
darA	Cyclic di-AMP receptor A
rpiA_1	Ribose-5-phosphate isomerase A
glnH	ABC transporter glutamine-binding protein GlnH
ftsZ	Cell division protein FtsZ
group_6654	hypothetical protein
hpf	Ribosome hibernation promotion factor
nrdH	Glutaredoxin-like protein NrdH
glnP	putative glutamine ABC transporter permease protein GlnP
arlR_1	Response regulator ArlR
gpmA_3	2,3-bisphosphoglycerate-dependent phosphoglycerate mutase
hup	DNA-binding protein HU
