# Supplementary material for: Phylogenomic analysis of the genus Leuconostoc
Source: Front Microbiol. 2022 Jul 25;13:897656. doi: 10.3389/fmicb.2022.897656 (PMC9358442; doi:10.3389/fmicb.2022.897656)
Supplement: Supplementary file 2 [file Table_2.XLSX]

## Sheet: Supplementary Spreadsheet 1
Supplementary Spreadsheet S2. ANI matrix reporting pairwise ANI values of 216 Leuconostoc genomes.
					1L	2L	154L	156L	165L	155L	153L	158L	162L	161L	157L	166L	159L	164L	167L	160L	151L	163L	152L	221L	133L	135L	134L	219L	136L	138L	137L	146L	141L	143L	145L	150L	147L	149L	139L	142L	140L	148L	144L	189L	168L	170L	171L	169L	172L
Stran ID	Assembly	Strain	Group		G1	G1	G2	G2	G2	G2	G2	G2	G2	G2	G2	G2	G2	G2	G2	G2	G2	G2	G2	G3	G4	G4	G4	G5	G6	G6	G6	G7	G7	G7	G7	G7	G7	G7	G7	G7	G7	G7	G7	G8	G9	G9	G9	G9	G9
					Leuconostoc fallax ATCC_700006	Leuconostoc fallax KCTC_3537	Leuconostoc carnosum WC0328	Leuconostoc carnosum JB16_JB16	Leuconostoc carnosum CBA3620	Leuconostoc carnosum WC0319	Leuconostoc carnosum WC0324	Leuconostoc carnosum WC0318	Leuconostoc carnosum WC0326	Leuconostoc carnosum WC0327	Leuconostoc carnosum DSM_5576	Leuconostoc carnosum WC0320	Leuconostoc carnosum MFPC16A2803	Leuconostoc carnosum MFPA29A1405	Leuconostoc carnosum WC0329	Leuconostoc carnosum WC0325	Leuconostoc carnosum WC0322	Leuconostoc carnosum WC0321	Leuconostoc carnosum WC0323	Leuconostoc rapi DSM 27776	Leuconostoc kimchii IMSNU_11154	Leuconostoc kimchii NKJ218	Leuconostoc sp. C2	Leuconostoc miyukkimchii JCM 17445	Leuconostoc gelidum subsp. gelidum TMW_2.1618	Leuconostoc gelidum JB7	Leuconostoc gelidum subsp. gelidum KCTC_3527	Leuconostoc gelidum subsp. gasicomitatum PB1e	Leuconostoc gelidum subsp. gasicomitatum CBA3613	Leuconostoc gelidum subsp. gasicomitatum MFPA44A1401	Leuconostoc gelidum subsp. gasicomitatum TMW_2.1619	Leuconostoc gelidum subsp. gasicomitatum C122c	Leuconostoc gelidum subsp. gasicomitatum LEKG1	Leuconostoc inhae PL111	Leuconostoc inhae KSL4-2	Leuconostoc gelidum subsp. gasicomitatum LMG_18811	Leuconostoc inhae C120c	Leuconostoc inhae PB1a	Leuconostoc inhae KCTC_3774	Leuconostoc holzapfelii CCUG_54536	Leuconostoc lactis (argentinum) KCTC_3773	Leuconostoc lactis LN24	Leuconostoc lactis LN19	Leuconostoc lactis 1001095IJ_161003_G05	Leuconostoc lactis CBA3622
1L	GCA_004354645.1	Leuconostoc fallax ATCC_700006	G1		1	0.998254	0.768487	0.785028	0.783227	0.772784	0.774391	0.771077	0.782774	0.783045	0.785815	0.772137	0.768	0.771055	0.770098	0.774792	0.788468	0.771748	0.774611	0.753296	0.763069	0.763346	0.761224	0.778857	0.768686	0.766747	0.757972	0.760403	0.776111	0.752343	0.768621	0.75537	0.768263	0.762328	0.761825	0.773374	0.757934	0.779751	0.753659	0.771167	0.770917	0.785812	0.784817	0.76862	0.786442
2L	GCA_000165675.2	Leuconostoc fallax KCTC_3537	G1		0.998254	1	0.761609	0.774638	0.768672	0.760243	0.763428	0.765022	0.774693	0.775522	0.778665	0.762256	0.763064	0.75897	0.757742	0.765765	0.77566	0.766589	0.769997	0.744949	0.764854	0.757086	0.753558	0.771559	0.765865	0.759347	0.759198	0.750354	0.767265	0.74717	0.759557	0.747317	0.761988	0.749175	0.749486	0.766712	0.757488	0.771381	0.750582	0.757435	0.768341	0.785748	0.785893	0.756202	0.781892
154L	GCA_008689695.1	Leuconostoc carnosum WC0328	G2		0.768487	0.761609	1	0.997598	0.994266	0.988468	0.98784	0.988375	0.987429	0.987399	0.987698	0.986278	0.987546	0.988889	0.989306	0.987118	0.986631	0.986827	0.987313	0.780369	0.804408	0.803917	0.772411	0.790732	0.780991	0.785146	0.786743	0.796953	0.780394	0.784302	0.799831	0.78241	0.788627	0.786428	0.795302	0.785201	0.79316	0.797146	0.791398	0.780644	0.794838	0.79776	0.796807	0.777546	0.793186
156L	GCA_000300135.1	Leuconostoc carnosum JB16_JB16	G2		0.785028	0.774638	0.997598	1	0.995893	0.990003	0.990062	0.987926	0.988533	0.988618	0.987371	0.987788	0.987463	0.989198	0.989884	0.988586	0.986437	0.988434	0.988503	0.789742	0.797679	0.798684	0.776243	0.797918	0.787974	0.791204	0.788067	0.797609	0.786806	0.77821	0.799254	0.78558	0.793243	0.784554	0.794717	0.792444	0.799326	0.793393	0.792735	0.776816	0.797212	0.80905	0.807951	0.783254	0.808209
165L	GCA_007954525.1	Leuconostoc carnosum CBA3620	G2		0.783227	0.768672	0.994266	0.995893	1	0.989024	0.988496	0.988288	0.987351	0.987297	0.988869	0.98744	0.986889	0.988854	0.989467	0.988223	0.987393	0.988735	0.988855	0.778592	0.7954	0.795868	0.781211	0.792636	0.786099	0.787533	0.790206	0.788341	0.782201	0.780461	0.794952	0.786499	0.792553	0.781905	0.788555	0.786066	0.793329	0.790371	0.789878	0.78097	0.791252	0.792566	0.793241	0.779165	0.802474
155L	GCA_008690925.1	Leuconostoc carnosum WC0319	G2		0.772784	0.760243	0.988468	0.990003	0.989024	1	0.99923	0.986814	0.986561	0.986565	0.987005	0.986889	0.987068	0.987367	0.987158	0.987604	0.987519	0.987692	0.987209	0.768532	0.776632	0.776377	0.771103	0.770287	0.783493	0.787452	0.783499	0.779215	0.77498	0.780279	0.778717	0.774917	0.782082	0.781973	0.782835	0.781884	0.777772	0.781306	0.778576	0.77732	0.767087	0.772967	0.771713	0.768271	0.775761
153L	GCA_008690825.1	Leuconostoc carnosum WC0324	G2		0.774391	0.763428	0.98784	0.990062	0.988496	0.99923	1	0.987038	0.986523	0.986671	0.987265	0.985914	0.986868	0.987707	0.987174	0.987054	0.987292	0.986883	0.987269	0.77823	0.797092	0.798149	0.772383	0.791105	0.785347	0.787858	0.784773	0.797142	0.77709	0.780945	0.789194	0.781604	0.788044	0.783705	0.793363	0.782792	0.790631	0.782423	0.793034	0.777191	0.774389	0.777191	0.775823	0.774191	0.783756
158L	GCA_008690985.1	Leuconostoc carnosum WC0318	G2		0.771077	0.765022	0.988375	0.987926	0.988288	0.986814	0.987038	1	0.996003	0.996114	0.993015	0.996633	0.994572	0.996186	0.996307	0.994497	0.99529	0.995325	0.996198	0.787442	0.811066	0.806652	0.774942	0.778043	0.785224	0.788161	0.783783	0.792783	0.779829	0.800581	0.790652	0.780822	0.787455	0.7947	0.798705	0.787337	0.786632	0.801239	0.785942	0.776552	0.784674	0.782246	0.781341	0.77308	0.783467
162L	GCA_008689765.1	Leuconostoc carnosum WC0326	G2		0.782774	0.774693	0.987429	0.988533	0.987351	0.986561	0.986523	0.996003	1	0.999949	0.994282	0.996212	0.996293	0.996208	0.996675	0.995017	0.995852	0.996707	0.99588	0.773745	0.812581	0.808716	0.772938	0.789685	0.783739	0.786669	0.781824	0.798218	0.782366	0.79711	0.79129	0.780789	0.783899	0.791615	0.799614	0.788516	0.788956	0.801115	0.786835	0.77831	0.775589	0.781853	0.781714	0.771285	0.779381
161L	GCA_008689755.1	Leuconostoc carnosum WC0327	G2		0.783045	0.775522	0.987399	0.988618	0.987297	0.986565	0.986671	0.996114	0.999949	1	0.994443	0.996265	0.99641	0.996299	0.996929	0.99521	0.995852	0.996809	0.995992	0.774045	0.812661	0.80872	0.772957	0.789781	0.784712	0.786972	0.782222	0.798835	0.782799	0.797241	0.791781	0.781721	0.784557	0.791688	0.800436	0.788835	0.789493	0.801831	0.787155	0.778888	0.775587	0.782177	0.78215	0.771807	0.779455
157L	GCA_014207505.1	Leuconostoc carnosum DSM_5576	G2		0.785815	0.778665	0.987698	0.987371	0.988869	0.987005	0.987265	0.993015	0.994282	0.994443	1	0.994155	0.996772	0.997258	0.997232	0.996544	0.994558	0.996442	0.996904	0.78009	0.788114	0.782784	0.767499	0.782417	0.781435	0.783018	0.778741	0.790754	0.780438	0.785364	0.785729	0.7861	0.794697	0.781408	0.788951	0.787174	0.789908	0.783605	0.781757	0.767399	0.773131	0.784067	0.783123	0.7677	0.771087
166L	GCA_008690965.1	Leuconostoc carnosum WC0320	G2		0.772137	0.762256	0.986278	0.987788	0.98744	0.986889	0.985914	0.996633	0.996212	0.996265	0.994155	1	0.993944	0.99588	0.996405	0.995339	0.99398	0.995462	0.995693	0.789142	0.787838	0.789287	0.773642	0.783631	0.787147	0.790617	0.784459	0.796472	0.780526	0.78459	0.792148	0.783531	0.790796	0.783	0.791623	0.787534	0.791717	0.780959	0.786883	0.78038	0.775838	0.782223	0.781794	0.773039	0.791942
159L	GCA_900322415.1	Leuconostoc carnosum MFPC16A2803	G2		0.768	0.763064	0.987546	0.987463	0.986889	0.987068	0.986868	0.994572	0.996293	0.99641	0.996772	0.993944	1	0.997769	0.997071	0.997159	0.994519	0.995888	0.995653	0.778274	0.785644	0.781793	0.773307	0.776393	0.784856	0.786279	0.786618	0.787653	0.778612	0.782511	0.795203	0.787368	0.789829	0.780447	0.787842	0.783692	0.790638	0.780576	0.789245	0.778238	0.790097	0.792716	0.792361	0.770535	0.791109
164L	GCA_900322425.1	Leuconostoc carnosum MFPA29A1405	G2		0.771055	0.75897	0.988889	0.989198	0.988854	0.987367	0.987707	0.996186	0.996208	0.996299	0.997258	0.99588	0.997769	1	0.999093	0.99756	0.998064	0.99843	0.998226	0.773735	0.788689	0.799182	0.784568	0.778311	0.78603	0.787177	0.781598	0.789582	0.777966	0.789829	0.794409	0.781179	0.785873	0.780527	0.787213	0.783403	0.78323	0.778531	0.783697	0.774153	0.77755	0.778001	0.777931	0.766792	0.774301
167L	GCA_008689675.1	Leuconostoc carnosum WC0329	G2		0.770098	0.757742	0.989306	0.989884	0.989467	0.987158	0.987174	0.996307	0.996675	0.996929	0.997232	0.996405	0.997071	0.999093	1	0.998101	0.998414	0.99857	0.998639	0.772169	0.788866	0.798968	0.774668	0.776222	0.78569	0.786037	0.782921	0.790376	0.776999	0.781193	0.78708	0.782116	0.785811	0.779571	0.787649	0.784833	0.785535	0.779507	0.783793	0.778856	0.775661	0.774044	0.773813	0.773509	0.783662
160L	GCA_008690785.1	Leuconostoc carnosum WC0325	G2		0.774792	0.765765	0.987118	0.988586	0.988223	0.987604	0.987054	0.994497	0.995017	0.99521	0.996544	0.995339	0.997159	0.99756	0.998101	1	0.995455	0.995197	0.996606	0.767148	0.79408	0.787459	0.772876	0.766132	0.787793	0.791982	0.790736	0.790133	0.782498	0.800887	0.793734	0.779774	0.786132	0.795625	0.798021	0.788206	0.786371	0.801658	0.781208	0.773481	0.792805	0.791897	0.790962	0.770241	0.784214
151L	GCA_008690865.1	Leuconostoc carnosum WC0322	G2		0.788468	0.77566	0.986631	0.986437	0.987393	0.987519	0.987292	0.99529	0.995852	0.995852	0.994558	0.99398	0.994519	0.998064	0.998414	0.995455	1	0.99602	0.996788	0.775333	0.791673	0.779734	0.773151	0.772061	0.785243	0.786436	0.794541	0.782551	0.784841	0.793996	0.790951	0.783278	0.78419	0.782732	0.782959	0.787544	0.786879	0.790334	0.79534	0.772013	0.790973	0.790506	0.789393	0.7682	0.7866
163L	GCA_008690875.1	Leuconostoc carnosum WC0321	G2		0.771748	0.766589	0.986827	0.988434	0.988735	0.987692	0.986883	0.995325	0.996707	0.996809	0.996442	0.995462	0.995888	0.99843	0.99857	0.995197	0.99602	1	0.999072	0.78201	0.796775	0.786713	0.770476	0.779058	0.787772	0.79027	0.79007	0.794702	0.782598	0.786926	0.799052	0.785264	0.791977	0.783062	0.791529	0.789597	0.791633	0.787295	0.789366	0.775266	0.789636	0.793401	0.792696	0.770747	0.79448
152L	GCA_008690845.1	Leuconostoc carnosum WC0323	G2		0.774611	0.769997	0.987313	0.988503	0.988855	0.987209	0.987269	0.996198	0.99588	0.995992	0.996904	0.995693	0.995653	0.998226	0.998639	0.996606	0.996788	0.999072	1	0.771682	0.798486	0.786004	0.771639	0.776422	0.784319	0.786186	0.784719	0.792898	0.780557	0.78307	0.796012	0.783714	0.787088	0.781524	0.789839	0.787083	0.790183	0.786435	0.784523	0.780666	0.791009	0.793683	0.793328	0.771726	0.797367
221L	GCF_016908715.1	Leuconostoc rapi DSM 27776	G3		0.753296	0.744949	0.780369	0.789742	0.778592	0.768532	0.77823	0.787442	0.773745	0.774045	0.78009	0.789142	0.778274	0.773735	0.772169	0.767148	0.775333	0.78201	0.771682	1	0.886887	0.88704	0.887614	0.793972	0.797555	0.794618	0.791025	0.802188	0.789692	0.785245	0.793466	0.799798	0.801974	0.802095	0.805285	0.788664	0.790707	0.801787	0.800834	0.769944	0.770347	0.77259	0.771862	0.768561	0.781172
133L	GCA_000092505.1	Leuconostoc kimchii IMSNU_11154	G4		0.763069	0.764854	0.804408	0.797679	0.7954	0.776632	0.797092	0.811066	0.812581	0.812661	0.788114	0.787838	0.785644	0.788689	0.788866	0.79408	0.791673	0.796775	0.798486	0.886887	1	0.994139	0.99569	0.807578	0.792074	0.793617	0.792114	0.802413	0.7917	0.7965	0.796015	0.792966	0.793828	0.797565	0.800391	0.791738	0.798708	0.802282	0.800184	0.785372	0.786006	0.796657	0.797367	0.790284	0.798602
135L	GCA_004551615.1	Leuconostoc kimchii NKJ218	G4		0.763346	0.757086	0.803917	0.798684	0.795868	0.776377	0.798149	0.806652	0.808716	0.80872	0.782784	0.789287	0.781793	0.799182	0.798968	0.787459	0.779734	0.786713	0.786004	0.88704	0.994139	1	0.997553	0.802589	0.789232	0.789696	0.786623	0.80197	0.791501	0.795656	0.795977	0.791292	0.794714	0.79556	0.799127	0.791548	0.79707	0.80204	0.796346	0.776403	0.780199	0.781477	0.782756	0.783619	0.79414
134L	GCA_000219785.1	Leuconostoc sp. C2	G4		0.761224	0.753558	0.772411	0.776243	0.781211	0.771103	0.772383	0.774942	0.772938	0.772957	0.767499	0.773642	0.773307	0.784568	0.774668	0.772876	0.773151	0.770476	0.771639	0.887614	0.99569	0.997553	1	0.792333	0.791054	0.790781	0.787679	0.789222	0.79068	0.789173	0.793796	0.786373	0.791392	0.788269	0.786286	0.791223	0.788496	0.787462	0.789964	0.771677	0.775497	0.777264	0.778442	0.768821	0.782097
219L	GCF_019656055.1	Leuconostoc miyukkimchii JCM 17445	G5		0.778857	0.771559	0.790732	0.797918	0.792636	0.770287	0.791105	0.778043	0.789685	0.789781	0.782417	0.783631	0.776393	0.778311	0.776222	0.766132	0.772061	0.779058	0.776422	0.793972	0.807578	0.802589	0.792333	1	0.79475	0.796494	0.793248	0.801299	0.795652	0.7895	0.796738	0.793602	0.797417	0.79273	0.797844	0.795945	0.797923	0.793791	0.792655	0.772333	0.779389	0.790035	0.790836	0.789211	0.786927
136L	GCA_006770305.1	Leuconostoc gelidum subsp. gelidum TMW_2.1618	G6		0.768686	0.765865	0.780991	0.787974	0.786099	0.783493	0.785347	0.785224	0.783739	0.784712	0.781435	0.787147	0.784856	0.78603	0.78569	0.787793	0.785243	0.787772	0.784319	0.797555	0.792074	0.789232	0.791054	0.79475	1	0.983717	0.986301	0.937063	0.939968	0.940561	0.940136	0.939012	0.940444	0.938598	0.937988	0.940435	0.939941	0.941222	0.932732	0.772014	0.777887	0.779447	0.778303	0.777063	0.786737
138L	GCA_000298875.1	Leuconostoc gelidum JB7	G6		0.766747	0.759347	0.785146	0.791204	0.787533	0.787452	0.787858	0.788161	0.786669	0.786972	0.783018	0.790617	0.786279	0.787177	0.786037	0.791982	0.786436	0.79027	0.786186	0.794618	0.793617	0.789696	0.790781	0.796494	0.983717	1	0.989101	0.942619	0.943013	0.946006	0.943503	0.944016	0.945185	0.94297	0.943503	0.944335	0.944561	0.946208	0.936643	0.771934	0.774514	0.779652	0.77726	0.779096	0.783502
137L	GCA_000166715.2	Leuconostoc gelidum subsp. gelidum KCTC_3527	G6		0.757972	0.759198	0.786743	0.788067	0.790206	0.783499	0.784773	0.783783	0.781824	0.782222	0.778741	0.784459	0.786618	0.781598	0.782921	0.790736	0.794541	0.79007	0.784719	0.791025	0.792114	0.786623	0.787679	0.793248	0.986301	0.989101	1	0.936013	0.9358	0.938078	0.936367	0.936082	0.937184	0.936536	0.936713	0.937551	0.937906	0.942571	0.929458	0.770219	0.775339	0.777817	0.776235	0.768216	0.781543
146L	GCA_900016175.1	Leuconostoc gelidum subsp. gasicomitatum PB1e	G7		0.760403	0.750354	0.796953	0.797609	0.788341	0.779215	0.797142	0.792783	0.798218	0.798835	0.790754	0.796472	0.787653	0.789582	0.790376	0.790133	0.782551	0.794702	0.792898	0.802188	0.802413	0.80197	0.789222	0.801299	0.937063	0.942619	0.936013	1	0.986383	0.98258	0.986314	0.985458	0.984832	0.984468	0.984849	0.988572	0.988599	0.979898	0.979002	0.768463	0.77119	0.776054	0.773038	0.777289	0.784658
141L	GCA_013403485.1	Leuconostoc gelidum subsp. gasicomitatum CBA3613	G7		0.776111	0.767265	0.780394	0.786806	0.782201	0.77498	0.77709	0.779829	0.782366	0.782799	0.780438	0.780526	0.778612	0.777966	0.776999	0.782498	0.784841	0.782598	0.780557	0.789692	0.7917	0.791501	0.79068	0.795652	0.939968	0.943013	0.9358	0.986383	1	0.992363	0.996652	0.986391	0.988685	0.986217	0.98683	0.986094	0.98621	0.980696	0.97625	0.769307	0.781111	0.782302	0.780782	0.776248	0.781652
143L	GCA_900218135.1	Leuconostoc gelidum subsp. gasicomitatum MFPA44A1401	G7		0.752343	0.74717	0.784302	0.77821	0.780461	0.780279	0.780945	0.800581	0.79711	0.797241	0.785364	0.78459	0.782511	0.789829	0.781193	0.800887	0.793996	0.786926	0.78307	0.785245	0.7965	0.795656	0.789173	0.7895	0.940561	0.946006	0.938078	0.98258	0.992363	1	0.994341	0.982602	0.984144	0.980919	0.98245	0.984949	0.983908	0.980672	0.974217	0.767262	0.779813	0.774654	0.773572	0.769411	0.776323
145L	GCA_009296125.1	Leuconostoc gelidum subsp. gasicomitatum TMW_2.1619	G7		0.768621	0.759557	0.799831	0.799254	0.794952	0.778717	0.789194	0.790652	0.79129	0.791781	0.785729	0.792148	0.795203	0.794409	0.78708	0.793734	0.790951	0.799052	0.796012	0.793466	0.796015	0.795977	0.793796	0.796738	0.940136	0.943503	0.936367	0.986314	0.996652	0.994341	1	0.987009	0.987462	0.986765	0.986685	0.986831	0.986625	0.981415	0.976356	0.77511	0.797777	0.801967	0.798944	0.784521	0.80052
150L	GCA_900016145.1	Leuconostoc gelidum subsp. gasicomitatum C122c	G7		0.75537	0.747317	0.78241	0.78558	0.786499	0.774917	0.781604	0.780822	0.780789	0.781721	0.7861	0.783531	0.787368	0.781179	0.782116	0.779774	0.783278	0.785264	0.783714	0.799798	0.792966	0.791292	0.786373	0.793602	0.939012	0.944016	0.936082	0.985458	0.986391	0.982602	0.987009	1	0.990555	0.992093	0.992596	0.992561	0.992106	0.988288	0.983145	0.76839	0.776461	0.773808	0.77278	0.771635	0.776076
147L	GCA_001536305.1	Leuconostoc gelidum subsp. gasicomitatum LEKG1	G7		0.768263	0.761988	0.788627	0.793243	0.792553	0.782082	0.788044	0.787455	0.783899	0.784557	0.794697	0.790796	0.789829	0.785873	0.785811	0.786132	0.78419	0.791977	0.787088	0.801974	0.793828	0.794714	0.791392	0.797417	0.940444	0.945185	0.937184	0.984832	0.988685	0.984144	0.987462	0.990555	1	0.989742	0.989359	0.990562	0.989365	0.985102	0.980706	0.771343	0.776982	0.777934	0.776054	0.773242	0.782799
149L	GCA_900016205.1	Leuconostoc inhae PL111	G7		0.762328	0.749175	0.786428	0.784554	0.781905	0.781973	0.783705	0.7947	0.791615	0.791688	0.781408	0.783	0.780447	0.780527	0.779571	0.795625	0.782732	0.783062	0.781524	0.802095	0.797565	0.79556	0.788269	0.79273	0.938598	0.94297	0.936536	0.984468	0.986217	0.980919	0.986765	0.992093	0.989742	1	0.998175	0.997029	0.996127	0.990643	0.987008	0.766417	0.781467	0.774384	0.772297	0.770473	0.773914
139L	GCA_900016165.1	Leuconostoc inhae KSL4-2	G7		0.761825	0.749486	0.795302	0.794717	0.788555	0.782835	0.793363	0.798705	0.799614	0.800436	0.788951	0.791623	0.787842	0.787213	0.787649	0.798021	0.782959	0.791529	0.789839	0.805285	0.800391	0.799127	0.786286	0.797844	0.937988	0.943503	0.936713	0.984849	0.98683	0.98245	0.986685	0.992596	0.989359	0.998175	1	0.996964	0.997026	0.990446	0.988193	0.765371	0.771416	0.775084	0.772261	0.775743	0.779253
142L	GCA_000196855.1	Leuconostoc gelidum subsp. gasicomitatum LMG_18811	G7		0.773374	0.766712	0.785201	0.792444	0.786066	0.781884	0.782792	0.787337	0.788516	0.788835	0.787174	0.787534	0.783692	0.783403	0.784833	0.788206	0.787544	0.789597	0.787083	0.788664	0.791738	0.791548	0.791223	0.795945	0.940435	0.944335	0.937551	0.988572	0.986094	0.984949	0.986831	0.992561	0.990562	0.997029	0.996964	1	0.997404	0.991288	0.988544	0.775721	0.775539	0.784342	0.783009	0.777527	0.781187
140L	GCA_900009505.1	Leuconostoc inhae C120c	G7		0.757934	0.757488	0.79316	0.799326	0.793329	0.777772	0.790631	0.786632	0.788956	0.789493	0.789908	0.791717	0.790638	0.78323	0.785535	0.786371	0.786879	0.791633	0.790183	0.790707	0.798708	0.79707	0.788496	0.797923	0.939941	0.944561	0.937906	0.988599	0.98621	0.983908	0.986625	0.992106	0.989365	0.996127	0.997026	0.997404	1	0.991245	0.987595	0.772759	0.790003	0.785002	0.78249	0.784798	0.793251
148L	GCA_900016185.1	Leuconostoc inhae PB1a	G7		0.779751	0.771381	0.797146	0.793393	0.790371	0.781306	0.782423	0.801239	0.801115	0.801831	0.783605	0.780959	0.780576	0.778531	0.779507	0.801658	0.790334	0.787295	0.786435	0.801787	0.802282	0.80204	0.787462	0.793791	0.941222	0.946208	0.942571	0.979898	0.980696	0.980672	0.981415	0.988288	0.985102	0.990643	0.990446	0.991288	0.991245	1	0.983764	0.77024	0.781346	0.783892	0.780792	0.767999	0.783082
144L	GCA_000166735.2	Leuconostoc inhae KCTC_3774	G7		0.753659	0.750582	0.791398	0.792735	0.789878	0.778576	0.793034	0.785942	0.786835	0.787155	0.781757	0.786883	0.789245	0.783697	0.783793	0.781208	0.79534	0.789366	0.784523	0.800834	0.800184	0.796346	0.789964	0.792655	0.932732	0.936643	0.929458	0.979002	0.97625	0.974217	0.976356	0.983145	0.980706	0.987008	0.988193	0.988544	0.987595	0.983764	1	0.775893	0.789848	0.780129	0.780089	0.779275	0.795623
189L	GCA_012396485.1	Leuconostoc holzapfelii CCUG_54536	G8		0.771167	0.757435	0.780644	0.776816	0.78097	0.77732	0.777191	0.776552	0.77831	0.778888	0.767399	0.78038	0.778238	0.774153	0.778856	0.773481	0.772013	0.775266	0.780666	0.769944	0.785372	0.776403	0.771677	0.772333	0.772014	0.771934	0.770219	0.768463	0.769307	0.767262	0.77511	0.76839	0.771343	0.766417	0.765371	0.775721	0.772759	0.77024	0.775893	1	0.818044	0.817804	0.817847	0.81894	0.823602
168L	GCA_000179875.1	Leuconostoc lactis (argentinum) KCTC_3773	G9		0.770917	0.768341	0.794838	0.797212	0.791252	0.767087	0.774389	0.784674	0.775589	0.775587	0.773131	0.775838	0.790097	0.77755	0.775661	0.792805	0.790973	0.789636	0.791009	0.770347	0.786006	0.780199	0.775497	0.779389	0.777887	0.774514	0.775339	0.77119	0.781111	0.779813	0.797777	0.776461	0.776982	0.781467	0.771416	0.775539	0.790003	0.781346	0.789848	0.818044	1	0.991626	0.990735	0.966404	0.965768
170L	GCA_002092695.1	Leuconostoc lactis LN24	G9		0.785812	0.785748	0.79776	0.80905	0.792566	0.772967	0.777191	0.782246	0.781853	0.782177	0.784067	0.782223	0.792716	0.778001	0.774044	0.791897	0.790506	0.793401	0.793683	0.77259	0.796657	0.781477	0.777264	0.790035	0.779447	0.779652	0.777817	0.776054	0.782302	0.774654	0.801967	0.773808	0.777934	0.774384	0.775084	0.784342	0.785002	0.783892	0.780129	0.817804	0.991626	1	0.99915	0.968892	0.967267
171L	GCA_002092595.1	Leuconostoc lactis LN19	G9		0.784817	0.785893	0.796807	0.807951	0.793241	0.771713	0.775823	0.781341	0.781714	0.78215	0.783123	0.781794	0.792361	0.777931	0.773813	0.790962	0.789393	0.792696	0.793328	0.771862	0.797367	0.782756	0.778442	0.790836	0.778303	0.77726	0.776235	0.773038	0.780782	0.773572	0.798944	0.77278	0.776054	0.772297	0.772261	0.783009	0.78249	0.780792	0.780089	0.817847	0.990735	0.99915	1	0.968708	0.967275
169L	GCA_015553465.1	Leuconostoc lactis 1001095IJ_161003_G05	G9		0.76862	0.756202	0.777546	0.783254	0.779165	0.768271	0.774191	0.77308	0.771285	0.771807	0.7677	0.773039	0.770535	0.766792	0.773509	0.770241	0.7682	0.770747	0.771726	0.768561	0.790284	0.783619	0.768821	0.789211	0.777063	0.779096	0.768216	0.777289	0.776248	0.769411	0.784521	0.771635	0.773242	0.770473	0.775743	0.777527	0.784798	0.767999	0.779275	0.81894	0.966404	0.968892	0.968708	1	0.976317
172L	GCA_007954625.1	Leuconostoc lactis CBA3622	G9		0.786442	0.781892	0.793186	0.808209	0.802474	0.775761	0.783756	0.783467	0.779381	0.779455	0.771087	0.791942	0.791109	0.774301	0.783662	0.784214	0.7866	0.79448	0.797367	0.781172	0.798602	0.79414	0.782097	0.786927	0.786737	0.783502	0.781543	0.784658	0.781652	0.776323	0.80052	0.776076	0.782799	0.773914	0.779253	0.781187	0.793251	0.783082	0.795623	0.823602	0.965768	0.967267	0.967275	0.976317	1
173L	GCA_001411775.1	Leuconostoc lactis WIKIM21	G9		0.772202	0.772304	0.780332	0.788181	0.782065	0.766668	0.768528	0.775077	0.769294	0.769455	0.770174	0.768495	0.783651	0.765699	0.769737	0.776989	0.77334	0.777921	0.777736	0.764499	0.787263	0.776474	0.771174	0.779583	0.775536	0.772108	0.771077	0.769423	0.771707	0.765592	0.78614	0.766114	0.770089	0.763849	0.764996	0.771727	0.777141	0.771772	0.771456	0.817789	0.966408	0.967148	0.966967	0.975647	0.989229
180L	GCA_014651235.1	Leuconostoc lactis JCM_6123	G10		0.761518	0.754201	0.77959	0.778344	0.778323	0.774787	0.775877	0.80609	0.798324	0.799626	0.779385	0.777988	0.778166	0.778348	0.772776	0.797403	0.773656	0.774182	0.772694	0.763352	0.797429	0.790345	0.770629	0.774107	0.776636	0.778122	0.771723	0.776765	0.772581	0.802243	0.785116	0.769285	0.774131	0.798474	0.790537	0.780003	0.778643	0.79053	0.778465	0.81959	0.941036	0.941807	0.941471	0.941762	0.941744
176L	GCA_007954665.1	Leuconostoc lactis CBA3626	G10		0.777638	0.765008	0.782434	0.794374	0.785527	0.773652	0.775968	0.785767	0.777629	0.777097	0.771461	0.779529	0.782904	0.773022	0.776276	0.781111	0.770866	0.779875	0.779862	0.774693	0.79346	0.783289	0.780636	0.779644	0.787615	0.7873	0.774169	0.781557	0.786089	0.777166	0.790494	0.775178	0.779241	0.783778	0.776939	0.786683	0.788332	0.777139	0.789293	0.822701	0.939043	0.939675	0.939874	0.941177	0.941474
184L	GCA_001062635.1	Leuconostoc citreum 1300_LCIT	G10		0.782381	0.768579	0.7816	0.791578	0.783996	0.770872	0.777056	0.778658	0.774454	0.775088	0.77506	0.783295	0.779158	0.770215	0.773896	0.778466	0.772883	0.772765	0.773887	0.775522	0.794609	0.784051	0.776052	0.782526	0.781933	0.784944	0.770189	0.78062	0.7809	0.775723	0.789372	0.773333	0.775092	0.777836	0.775072	0.782909	0.778371	0.769184	0.782917	0.82182	0.940176	0.939984	0.939178	0.941125	0.941858
182L	GCA_006539105.1	Leuconostoc lactis NBRC_12455	G10		0.770668	0.754095	0.767187	0.776436	0.774671	0.764002	0.764527	0.772581	0.766687	0.766888	0.76518	0.770701	0.768697	0.766045	0.769074	0.771079	0.766936	0.767548	0.766413	0.767663	0.772597	0.773185	0.768312	0.772089	0.779387	0.779765	0.771272	0.774139	0.778038	0.770478	0.782134	0.775904	0.774536	0.773721	0.773502	0.783719	0.77914	0.771502	0.77409	0.821608	0.940174	0.941233	0.940976	0.943623	0.944564
186L	GCA_001998805.1	Leuconostoc garlicum KFRI01	G10		0.779866	0.764394	0.77836	0.786126	0.787998	0.775383	0.776202	0.785432	0.779751	0.78067	0.773293	0.783159	0.779959	0.7769	0.781245	0.778515	0.774348	0.777481	0.778083	0.774359	0.78705	0.783044	0.777509	0.77796	0.786059	0.78416	0.773167	0.776485	0.782902	0.776301	0.790209	0.780035	0.778878	0.777821	0.776653	0.786587	0.780811	0.776025	0.784555	0.823134	0.941404	0.9415	0.941411	0.943092	0.943465
178L	GCA_014050705.1	Leuconostoc lactis SBC001	G10		0.79511	0.782364	0.773929	0.789967	0.785149	0.772392	0.771505	0.776206	0.776977	0.77722	0.77516	0.775557	0.771756	0.772143	0.774977	0.773807	0.782975	0.774148	0.772475	0.768557	0.792863	0.78171	0.777977	0.788199	0.781361	0.781888	0.771216	0.773372	0.78289	0.773354	0.78604	0.775126	0.776715	0.775371	0.774653	0.786658	0.77743	0.775319	0.783526	0.826922	0.940458	0.941102	0.940719	0.94353	0.943343
188L	GCA_007954605.1	Leuconostoc lactis CBA3625	G10		0.781518	0.774387	0.785179	0.797071	0.791523	0.78073	0.783099	0.789069	0.783434	0.783412	0.780784	0.785147	0.782612	0.778655	0.782056	0.785952	0.774677	0.783913	0.782402	0.776201	0.790954	0.783237	0.77861	0.786749	0.787002	0.785973	0.774823	0.778431	0.786401	0.780429	0.790967	0.77861	0.782475	0.782958	0.776934	0.786881	0.788021	0.77594	0.789241	0.824761	0.94125	0.941819	0.941688	0.942689	0.943159
185L	GCA_015551285.1	Leuconostoc lactis 1001262B_160229_C9	G10		0.77126	0.753093	0.763119	0.772095	0.771502	0.762103	0.761771	0.768345	0.763281	0.76355	0.759615	0.766938	0.766466	0.762745	0.765193	0.765953	0.761451	0.763317	0.763573	0.7635	0.771781	0.770219	0.768059	0.770615	0.775899	0.776336	0.763724	0.772448	0.777247	0.77064	0.780095	0.771397	0.771425	0.76923	0.768338	0.778047	0.773873	0.766988	0.767341	0.820256	0.941754	0.942406	0.942102	0.943107	0.942467
177L	GCA_001698145.1	Leuconostoc lactis WiKim40	G10		0.782149	0.774073	0.782449	0.788723	0.789722	0.778379	0.776929	0.784285	0.776577	0.776669	0.77604	0.783242	0.783122	0.775481	0.779113	0.78185	0.775496	0.779862	0.780416	0.773394	0.794843	0.779227	0.774588	0.795726	0.784761	0.788066	0.777696	0.78239	0.785214	0.777097	0.78601	0.779188	0.779448	0.778863	0.776007	0.787939	0.788628	0.774908	0.788419	0.826137	0.941581	0.941187	0.940957	0.943154	0.943325
187L	GCA_009678855.1	Leuconostoc lactis BIOML-A1	G10		0.774073	0.762784	0.767636	0.776218	0.782664	0.767196	0.765615	0.772937	0.764562	0.765176	0.762168	0.772948	0.771152	0.768591	0.770171	0.770953	0.766702	0.77051	0.769289	0.766374	0.789355	0.780142	0.768499	0.786679	0.777556	0.778227	0.767934	0.772125	0.776779	0.771492	0.780571	0.77118	0.769072	0.768755	0.766979	0.77913	0.781011	0.766902	0.769442	0.819844	0.94011	0.940575	0.940484	0.941008	0.940805
181L	GCA_004167235.1	Leuconostoc lactis aa_143	G10		0.771155	0.759109	0.764131	0.771908	0.779449	0.762568	0.761443	0.768585	0.759104	0.759726	0.756532	0.769257	0.767766	0.764458	0.765744	0.765362	0.761955	0.765795	0.765427	0.767501	0.784518	0.775213	0.764777	0.783496	0.776886	0.779763	0.769537	0.769458	0.773671	0.768714	0.777638	0.769112	0.765468	0.766401	0.764247	0.775937	0.77748	0.764854	0.766554	0.819912	0.940199	0.94034	0.940215	0.941629	0.941376
183L	GCA_002287365.1	Leuconostoc lactis CCK940	G10		0.786094	0.768259	0.76919	0.777649	0.781173	0.768043	0.768281	0.77009	0.765397	0.765472	0.764925	0.77617	0.773258	0.766711	0.769886	0.770459	0.767436	0.767913	0.765972	0.771382	0.784082	0.781104	0.777455	0.780802	0.785548	0.785163	0.771334	0.776085	0.780184	0.782357	0.79115	0.776254	0.778022	0.775236	0.771511	0.784106	0.781434	0.770674	0.781437	0.824258	0.941319	0.942242	0.942046	0.943738	0.944447
175L	GCA_009795665.1	Leuconostoc lactis AV1n	G10		0.786919	0.764124	0.807398	0.812215	0.807097	0.788733	0.788218	0.792702	0.78233	0.782572	0.789061	0.789179	0.80381	0.787308	0.791667	0.800563	0.798804	0.805874	0.804785	0.784426	0.787843	0.788012	0.780085	0.784637	0.794225	0.796766	0.793772	0.78249	0.791103	0.784273	0.808281	0.782956	0.787308	0.786075	0.779109	0.790446	0.786367	0.795135	0.791187	0.829889	0.939782	0.940122	0.939318	0.942818	0.94341
179L	GCA_000709265.1	Leuconostoc lactis KACC_91922	G10		0.767048	0.760074	0.772872	0.77831	0.777459	0.765957	0.769102	0.777056	0.77072	0.770837	0.76925	0.772346	0.773935	0.766666	0.769295	0.772601	0.76801	0.771457	0.772621	0.770091	0.789992	0.775952	0.771071	0.78148	0.77777	0.775577	0.76862	0.772367	0.773892	0.77685	0.781781	0.77509	0.7714	0.774419	0.768005	0.77971	0.78302	0.768788	0.783209	0.821928	0.939662	0.940511	0.940123	0.942092	0.941788
220L	GCF_019656075.1	Leuconostoc palmae JCM 16944	G11		0.769531	0.758054	0.770498	0.776184	0.775581	0.767133	0.768358	0.769665	0.768728	0.768578	0.767371	0.767038	0.76633	0.766608	0.770727	0.772528	0.767713	0.768132	0.769557	0.768278	0.777455	0.774672	0.770078	0.772148	0.774995	0.776002	0.77515	0.774298	0.772476	0.765295	0.774463	0.766237	0.769924	0.768665	0.767393	0.776253	0.769548	0.769239	0.768388	0.779035	0.774469	0.770185	0.771495	0.769291	0.780848
205L	GCA_002804045.1	Leuconostoc citreum EFEL_2700	G12		0.774276	0.75818	0.807382	0.807796	0.810188	0.781028	0.787593	0.810093	0.807172	0.808567	0.785176	0.786034	0.787479	0.781882	0.780801	0.80228	0.788478	0.796082	0.796446	0.777079	0.808115	0.811466	0.778188	0.785308	0.785413	0.782845	0.78352	0.781037	0.782786	0.79151	0.7992	0.77337	0.783467	0.789378	0.790156	0.78113	0.786597	0.811997	0.784359	0.784768	0.794444	0.79097	0.789851	0.787461	0.800078
209L	GCA_014844115.1	Leuconostoc sp. LN180020	G12		0.773989	0.758408	0.795252	0.79017	0.793457	0.779227	0.781719	0.804823	0.799944	0.800706	0.778247	0.780023	0.780855	0.775918	0.776431	0.798257	0.779478	0.78602	0.783946	0.776721	0.815561	0.810815	0.784809	0.787993	0.782467	0.780828	0.779379	0.777262	0.782668	0.789004	0.790203	0.776923	0.782304	0.789558	0.787718	0.781024	0.780483	0.810247	0.779928	0.78891	0.794301	0.790313	0.791726	0.786857	0.80168
208L	GCA_009707745.1	Leuconostoc citreum WiKim0101	G12		0.777678	0.765859	0.795075	0.798356	0.796579	0.780111	0.782548	0.803121	0.795872	0.795988	0.779004	0.784909	0.785827	0.779719	0.783494	0.800232	0.787033	0.793162	0.793774	0.779734	0.808538	0.803382	0.782718	0.788449	0.782554	0.781368	0.782187	0.775755	0.784296	0.794543	0.796993	0.782106	0.782061	0.791088	0.785773	0.779838	0.788158	0.800289	0.791468	0.788292	0.803104	0.79631	0.798507	0.788859	0.806273
195L	GCA_015277835.1	Leuconostoc citreum 37	G12		0.784283	0.776653	0.795055	0.7999	0.787728	0.781516	0.785287	0.81413	0.810883	0.811853	0.793432	0.7837	0.781963	0.784082	0.779326	0.800312	0.77979	0.785435	0.786827	0.776287	0.807082	0.805725	0.783952	0.781152	0.783835	0.783041	0.773003	0.779039	0.785232	0.796065	0.790306	0.776746	0.780241	0.791598	0.789958	0.78536	0.783471	0.81037	0.780936	0.78286	0.798572	0.801294	0.80284	0.785257	0.790476
204L	GCA_007954565.1	Leuconostoc citreum CBA3624	G12		0.7713	0.750582	0.784302	0.795082	0.794105	0.774069	0.774532	0.779997	0.775731	0.776062	0.774238	0.784124	0.789447	0.777786	0.776167	0.784583	0.790424	0.788312	0.789223	0.777411	0.78762	0.798975	0.782755	0.77859	0.783461	0.78026	0.779119	0.771998	0.781981	0.776475	0.78816	0.784942	0.779396	0.779232	0.775965	0.777963	0.788337	0.793765	0.792852	0.783162	0.797552	0.790263	0.788982	0.787969	0.800042
198L	GCA_014927285.1	Leuconostoc citreum DmW_137	G12		0.771362	0.756579	0.777791	0.77855	0.780281	0.770175	0.773792	0.794463	0.788821	0.790124	0.77882	0.772747	0.769317	0.770585	0.770649	0.795181	0.767767	0.771063	0.77056	0.76886	0.796573	0.798044	0.776499	0.773401	0.777117	0.776783	0.770612	0.772334	0.773799	0.784773	0.778289	0.769131	0.77696	0.782442	0.780986	0.771734	0.773239	0.792371	0.774277	0.777168	0.784302	0.776409	0.779675	0.780238	0.786249
217L	GCA_000820965.2	Leuconostoc citreum NRRL_B-742	G12		0.771062	0.755058	0.775325	0.784618	0.783795	0.772616	0.774868	0.77718	0.773426	0.774028	0.768216	0.776112	0.77699	0.772851	0.77393	0.777772	0.771475	0.773712	0.774067	0.773642	0.780542	0.779941	0.780036	0.772794	0.781111	0.777146	0.770505	0.769927	0.778279	0.767211	0.780539	0.770818	0.776202	0.7686	0.769364	0.77628	0.775396	0.773264	0.776966	0.781808	0.792495	0.778014	0.778863	0.776785	0.78637
207L	GCA_009792915.1	Leuconostoc citreum TMW21194	G12		0.756576	0.742265	0.770456	0.777594	0.777681	0.769897	0.773642	0.771998	0.769432	0.770109	0.765941	0.776928	0.776636	0.769318	0.770842	0.771809	0.766554	0.770211	0.772043	0.768175	0.780515	0.777801	0.776582	0.773034	0.777826	0.776891	0.77134	0.771179	0.77605	0.771095	0.779207	0.772069	0.778244	0.771346	0.770608	0.776862	0.779763	0.774705	0.778025	0.782501	0.782537	0.778081	0.780907	0.782045	0.788947
197L	GCA_007989545.1	Leuconostoc citreum NBRC_102476	G12		0.770139	0.755695	0.773018	0.786851	0.779644	0.773735	0.774833	0.786875	0.788873	0.789774	0.779569	0.775188	0.771483	0.770958	0.772745	0.785132	0.776883	0.772	0.772261	0.768475	0.786809	0.784542	0.775722	0.776721	0.776978	0.779383	0.773784	0.776404	0.784597	0.781699	0.777565	0.771804	0.77727	0.780325	0.779087	0.787149	0.778523	0.787242	0.777201	0.778981	0.782089	0.779541	0.781343	0.777566	0.783836
196L	GCA_001077275.1	Leuconostoc citreum 1301_LGAS	G12		0.780324	0.767147	0.775557	0.789525	0.784501	0.7753	0.781798	0.774687	0.780254	0.780588	0.778786	0.781168	0.778624	0.773368	0.776026	0.777516	0.778288	0.775546	0.775026	0.773901	0.786277	0.780987	0.778961	0.783364	0.783537	0.781072	0.773572	0.776166	0.790106	0.774233	0.785618	0.782697	0.781502	0.771469	0.77218	0.789679	0.782296	0.776689	0.780445	0.782358	0.787109	0.786191	0.789845	0.783333	0.796352
191L	GCA_000239895.2	Leuconostoc citreum LBAE_C10	G12		0.756145	0.745478	0.798779	0.784643	0.785231	0.768987	0.775511	0.80098	0.807309	0.808005	0.767481	0.779257	0.776978	0.767119	0.76726	0.792408	0.785684	0.778813	0.783382	0.772474	0.805329	0.803322	0.772544	0.775233	0.773908	0.773673	0.774664	0.774602	0.779929	0.791572	0.786905	0.776788	0.773721	0.784631	0.783618	0.774538	0.784348	0.806594	0.790469	0.786363	0.796322	0.786771	0.788313	0.78298	0.7977
214L	GCA_000239915.2	Leuconostoc citreum LBAE_C11	G12		0.762384	0.758767	0.788805	0.78682	0.790488	0.768974	0.773835	0.776533	0.775428	0.774336	0.769196	0.77582	0.783662	0.768373	0.769602	0.779692	0.77964	0.778512	0.784185	0.775788	0.789527	0.779675	0.77579	0.775131	0.771861	0.771012	0.7746	0.772926	0.77256	0.785178	0.796006	0.776242	0.783562	0.774967	0.769169	0.777023	0.789883	0.781387	0.786746	0.793267	0.799268	0.792322	0.793443	0.777667	0.797682
200L	GCA_002591805.1	Leuconostoc citreum CW28	G12		0.776259	0.759403	0.788061	0.79215	0.794986	0.778356	0.781261	0.780431	0.78393	0.783191	0.773717	0.788434	0.789222	0.776627	0.779002	0.785964	0.794985	0.784361	0.793139	0.774303	0.784044	0.782167	0.782211	0.776851	0.784069	0.781736	0.781351	0.777391	0.781373	0.773396	0.786449	0.77804	0.781936	0.773848	0.772349	0.780401	0.778063	0.78282	0.793213	0.78473	0.794765	0.78587	0.78852	0.780792	0.790636
213L	GCA_014060965.1	Leuconostoc citreum SG0255	G12		0.779589	0.770081	0.774946	0.784617	0.783064	0.7696	0.773281	0.776987	0.779275	0.778692	0.775218	0.777957	0.785046	0.772226	0.774621	0.774625	0.789793	0.774737	0.776215	0.774839	0.78517	0.781775	0.776635	0.783437	0.777208	0.775211	0.771807	0.772265	0.785369	0.768785	0.778202	0.778106	0.778155	0.770707	0.77075	0.785831	0.779051	0.782031	0.792871	0.7807	0.784465	0.784695	0.785756	0.780131	0.790215
210L	GCA_007954705.1	Leuconostoc citreum CBA3623	G12		0.787963	0.778319	0.786392	0.800284	0.79876	0.776211	0.788866	0.788261	0.788858	0.788888	0.789773	0.78849	0.805721	0.78458	0.784074	0.77945	0.799316	0.783532	0.785844	0.780191	0.80046	0.793837	0.782997	0.789425	0.782717	0.780836	0.77582	0.777972	0.786805	0.77627	0.791111	0.789701	0.794429	0.775424	0.778164	0.787031	0.789223	0.783361	0.804935	0.793708	0.793212	0.798349	0.798706	0.788631	0.794649
194L	GCA_006381855.1	Leuconostoc citreum G04	G12		0.772412	0.759344	0.779279	0.785966	0.782315	0.770549	0.777669	0.776061	0.780302	0.780388	0.781013	0.783245	0.7735	0.775323	0.777	0.776916	0.775639	0.775605	0.780283	0.772445	0.780078	0.779038	0.776448	0.779946	0.778434	0.779704	0.773705	0.771881	0.779271	0.773426	0.780831	0.772912	0.777289	0.771068	0.767334	0.782049	0.7824	0.773776	0.776018	0.779891	0.781964	0.780683	0.782977	0.782477	0.784933
192L	GCA_008033195.1	Leuconostoc citreum CBA3627	G12		0.773196	0.754054	0.800109	0.802537	0.804177	0.779346	0.782925	0.795308	0.796231	0.796784	0.783837	0.784763	0.785506	0.776276	0.777316	0.801258	0.790487	0.788547	0.793062	0.776922	0.799202	0.796961	0.783814	0.777322	0.78033	0.780998	0.780576	0.779802	0.781914	0.797785	0.80077	0.775498	0.783638	0.790543	0.786446	0.781901	0.786615	0.795883	0.783552	0.786782	0.795033	0.793326	0.792994	0.786547	0.811726
193L	GCA_007954785.1	Leuconostoc citreum CBA3621	G12		0.767025	0.748331	0.793912	0.797721	0.80179	0.774943	0.778178	0.791669	0.792882	0.793756	0.780451	0.781733	0.780305	0.772019	0.773124	0.799284	0.786887	0.784381	0.789012	0.773086	0.794488	0.792258	0.780307	0.774807	0.779381	0.778844	0.779648	0.776818	0.780297	0.795759	0.799716	0.772661	0.782597	0.787206	0.783129	0.779321	0.783404	0.794593	0.781401	0.781927	0.794811	0.790797	0.790683	0.783377	0.809883
190L	GCA_002115685.1	Leuconostoc citreum DmW_111	G12		0.768915	0.753773	0.771342	0.776557	0.778535	0.768044	0.77345	0.772383	0.766339	0.766597	0.766135	0.773128	0.766939	0.768398	0.770886	0.770923	0.77287	0.769993	0.7694	0.768014	0.780694	0.779098	0.778296	0.773792	0.776625	0.774476	0.768437	0.768581	0.77774	0.777815	0.782793	0.77714	0.777887	0.774913	0.767682	0.773733	0.781386	0.769305	0.783282	0.777727	0.789508	0.779449	0.780944	0.785363	0.790094
199L	GCA_008326505.1	Leuconostoc citreum F192-5	G12		0.759477	0.747031	0.784146	0.782108	0.785652	0.768794	0.774164	0.771228	0.771208	0.77186	0.766585	0.777281	0.773684	0.76926	0.769567	0.77491	0.772331	0.774466	0.779939	0.769781	0.778803	0.777188	0.776664	0.770104	0.774286	0.774249	0.772909	0.769426	0.774835	0.772767	0.78449	0.771337	0.777215	0.770587	0.768799	0.774374	0.777443	0.774685	0.779417	0.781417	0.788406	0.780558	0.781426	0.779112	0.789142
202L	GCA_008326545.1	Leuconostoc citreum NRIC_1776	G12		0.761284	0.74587	0.776025	0.774716	0.780193	0.769888	0.771273	0.772874	0.771934	0.772068	0.765562	0.778618	0.771615	0.768811	0.769819	0.769823	0.76959	0.770869	0.774528	0.771949	0.776734	0.774967	0.775686	0.768584	0.777563	0.775346	0.771361	0.771305	0.776768	0.774188	0.781046	0.773692	0.777434	0.771977	0.769729	0.775371	0.776571	0.771131	0.775668	0.778194	0.7791	0.775055	0.77646	0.781791	0.784166
201L	GCA_004354555.1	Leuconostoc citreum ATCC_49370	G12		0.776952	0.759484	0.786839	0.786117	0.78994	0.781506	0.782964	0.783052	0.782605	0.7827	0.775956	0.789081	0.781247	0.778748	0.780554	0.780776	0.780507	0.781427	0.784922	0.778362	0.784125	0.783239	0.783881	0.779352	0.789968	0.788169	0.782624	0.777339	0.785106	0.781144	0.788981	0.780197	0.786203	0.779309	0.776539	0.784991	0.782694	0.779768	0.782608	0.789739	0.785285	0.783772	0.784702	0.794704	0.795362
216L	GCA_013432155.1	Leuconostoc citreum BD1707	G12		0.761028	0.745365	0.783302	0.789383	0.785792	0.768364	0.773103	0.772642	0.767126	0.767471	0.76624	0.771423	0.777673	0.770925	0.771173	0.779502	0.781681	0.782517	0.783415	0.773852	0.779817	0.778768	0.777924	0.772547	0.775491	0.770635	0.772401	0.768939	0.777803	0.775197	0.789161	0.777514	0.774308	0.774003	0.768392	0.772231	0.779087	0.777479	0.780252	0.778842	0.793667	0.784982	0.786163	0.779728	0.798407
211L	GCA_000820985.2	Leuconostoc citreum NRRL_B-1299	G12		0.773008	0.756253	0.772119	0.784928	0.787264	0.771787	0.77453	0.775353	0.770156	0.770741	0.769966	0.773968	0.774989	0.772211	0.773139	0.775607	0.768755	0.772721	0.773447	0.776025	0.778959	0.77971	0.778896	0.775455	0.780815	0.779472	0.770558	0.773451	0.78064	0.773159	0.783653	0.774802	0.780336	0.771895	0.772242	0.78055	0.777286	0.772417	0.7763	0.783168	0.785713	0.781228	0.784489	0.786996	0.788683
218L	GCA_000026405.1	Leuconostoc citreum KM20	G12		0.765817	0.75081	0.799108	0.79895	0.798192	0.777348	0.787023	0.781789	0.784384	0.783366	0.77425	0.792396	0.791074	0.777451	0.780998	0.783762	0.795201	0.791907	0.797959	0.780001	0.793652	0.78549	0.779612	0.792066	0.783619	0.78285	0.783169	0.779455	0.784838	0.786406	0.799795	0.787078	0.785715	0.77807	0.776889	0.779274	0.789881	0.785038	0.795802	0.789874	0.806438	0.798569	0.798366	0.789086	0.81439
212L	GCA_006406175.1	Leuconostoc citreum TR153	G12		0.772049	0.766307	0.793315	0.81118	0.788912	0.768223	0.775046	0.788751	0.779589	0.780032	0.789233	0.793562	0.79833	0.769178	0.776025	0.785566	0.794894	0.800197	0.793424	0.779946	0.783279	0.778797	0.775257	0.778068	0.776044	0.776811	0.780545	0.768435	0.777817	0.769369	0.785969	0.771002	0.781502	0.768327	0.767268	0.777719	0.781187	0.784939	0.777658	0.788937	0.797873	0.80038	0.800228	0.782687	0.803284
206L	GCA_004359915.1	Leuconostoc citreum TR116	G12		0.773166	0.767022	0.789882	0.798572	0.786316	0.769691	0.776138	0.779873	0.780192	0.78064	0.777263	0.782807	0.783543	0.770452	0.775202	0.783236	0.782346	0.785444	0.791158	0.771556	0.782486	0.777793	0.775284	0.778483	0.776252	0.777253	0.778318	0.769026	0.777443	0.768941	0.783513	0.770875	0.775571	0.768626	0.767341	0.778017	0.780883	0.782713	0.777332	0.789241	0.79649	0.798051	0.797468	0.782481	0.798412
203L	GCA_016406245.1	Leuconostoc citreum WiKim0096	G12		0.773761	0.761667	0.788444	0.788393	0.794444	0.777856	0.785359	0.784168	0.782782	0.782868	0.773824	0.796128	0.785834	0.780938	0.783771	0.777669	0.773874	0.778726	0.785013	0.778477	0.79076	0.786636	0.782003	0.785832	0.785092	0.782916	0.778855	0.777995	0.781475	0.77526	0.78619	0.778092	0.783877	0.773327	0.774625	0.780505	0.794815	0.775526	0.784138	0.788703	0.789642	0.786719	0.786929	0.791063	0.807968
215L	GCA_000239935.2	Leuconostoc citreum LBAE_E16	G12		0.761722	0.748525	0.779534	0.777225	0.783383	0.772058	0.777889	0.772679	0.774982	0.774777	0.764934	0.786909	0.775864	0.769759	0.772243	0.771278	0.763962	0.768446	0.776549	0.776742	0.786293	0.782752	0.776694	0.780305	0.775083	0.773249	0.769272	0.774337	0.778111	0.772363	0.782675	0.774446	0.778185	0.770188	0.771413	0.775533	0.792229	0.775209	0.783071	0.787654	0.787118	0.784694	0.783847	0.787205	0.798819
94L	GCA_014634765.1	Leuconostoc pseudomesenteroides LMG_11483	G13		0.770274	0.753603	0.774468	0.770733	0.774103	0.771323	0.77498	0.806738	0.808903	0.81012	0.771486	0.780157	0.787214	0.773515	0.773274	0.794412	0.793541	0.770093	0.774685	0.762305	0.812843	0.805697	0.778905	0.766095	0.766422	0.773528	0.769719	0.771553	0.773572	0.81081	0.788923	0.783038	0.783543	0.797061	0.792635	0.777514	0.779811	0.79556	0.80098	0.778211	0.796595	0.80527	0.806648	0.78179	0.801073
102L	GCA_006382035.1	Leuconostoc pseudomesenteroides TR070	G13		0.774224	0.754793	0.793701	0.791161	0.793544	0.780053	0.788622	0.811315	0.811128	0.811602	0.779263	0.79084	0.789226	0.784012	0.782103	0.810202	0.792678	0.788636	0.791542	0.78012	0.822921	0.81795	0.787378	0.778539	0.775296	0.779045	0.781199	0.787382	0.778907	0.807635	0.802273	0.773537	0.785254	0.809733	0.814514	0.778138	0.777867	0.808496	0.793701	0.784371	0.801465	0.802323	0.80297	0.779623	0.815992
99L	GCA_016517085.1	Leuconostoc sp. S51	G13		0.772474	0.753713	0.781199	0.785415	0.788548	0.774124	0.772822	0.778734	0.782892	0.783561	0.766038	0.775896	0.76888	0.765412	0.773938	0.78508	0.785245	0.780169	0.782466	0.762888	0.786034	0.779468	0.771775	0.771739	0.778555	0.774657	0.780874	0.774422	0.773561	0.780232	0.789607	0.768073	0.782178	0.787265	0.78309	0.77388	0.770497	0.789045	0.772552	0.777981	0.795447	0.794354	0.795441	0.780796	0.807257
100L	GCA_014634725.1	Leuconostoc pseudomesenteroides 17_2	G13		0.768547	0.753442	0.786908	0.789726	0.787393	0.769884	0.772371	0.779712	0.783588	0.784282	0.763135	0.779317	0.780727	0.770244	0.776137	0.786427	0.79545	0.785531	0.786648	0.765129	0.788112	0.777561	0.771582	0.765557	0.776477	0.775819	0.779725	0.771823	0.785639	0.795082	0.79891	0.779444	0.78047	0.782452	0.775055	0.777497	0.781008	0.785322	0.786621	0.773625	0.803872	0.798626	0.798259	0.77814	0.812544
101L	GCA_008033175.1	Leuconostoc pseudomesenteroides CBA3630	G13		0.782217	0.769046	0.79691	0.81107	0.809983	0.782606	0.791245	0.808727	0.806225	0.807025	0.785133	0.794675	0.785159	0.785064	0.790933	0.806616	0.788092	0.797965	0.800949	0.773923	0.818088	0.817904	0.783224	0.791139	0.774269	0.780003	0.786317	0.789364	0.780472	0.793438	0.790604	0.773522	0.793926	0.798954	0.804865	0.782516	0.788607	0.804898	0.784944	0.790948	0.804834	0.803837	0.804691	0.791047	0.805632
97L	GCA_012396745.1	Leuconostoc pseudomesenteroides NCDO_768	G13		0.767656	0.746667	0.781816	0.783849	0.788082	0.774695	0.774645	0.779198	0.780247	0.780792	0.768173	0.776876	0.770872	0.767199	0.775554	0.786746	0.779569	0.777578	0.782157	0.763251	0.781098	0.77974	0.772653	0.768072	0.774677	0.776435	0.780312	0.773681	0.77557	0.77833	0.793623	0.766965	0.780652	0.773734	0.775383	0.77986	0.767827	0.787831	0.772793	0.776404	0.787941	0.789297	0.790881	0.775923	0.79646
98L	GCA_016127255.1	Leuconostoc pseudomesenteroides FDAARGOS_1003	G13		0.777137	0.754685	0.7891	0.794155	0.798698	0.782535	0.781149	0.788039	0.79037	0.790944	0.779818	0.787487	0.780118	0.77736	0.784475	0.796452	0.786571	0.788024	0.791702	0.772229	0.790328	0.788846	0.785545	0.772071	0.777199	0.778386	0.783993	0.774726	0.778316	0.779143	0.79469	0.767514	0.782478	0.774171	0.775669	0.780322	0.76748	0.787623	0.770216	0.780262	0.796323	0.795766	0.79708	0.778705	0.795083
96L	GCA_014634745.1	Leuconostoc pseudomesenteroides LMG_11482	G13		0.762678	0.744748	0.782081	0.785333	0.790923	0.774469	0.775623	0.777641	0.781383	0.781703	0.768637	0.777606	0.772997	0.769385	0.776275	0.786715	0.779474	0.779201	0.784083	0.76478	0.783692	0.782277	0.77339	0.769111	0.77586	0.774651	0.780229	0.771876	0.773608	0.776845	0.795081	0.765669	0.778095	0.772181	0.772782	0.776156	0.765058	0.784269	0.772302	0.778396	0.791026	0.790359	0.792986	0.780358	0.797027
103L	GCA_014634865.1	Leuconostoc falkenbergense LMG_18969	G14		0.769714	0.761195	0.782533	0.796898	0.80773	0.770658	0.770191	0.797568	0.797552	0.799373	0.774063	0.779262	0.782988	0.765386	0.776515	0.809938	0.783961	0.788739	0.791042	0.770633	0.802421	0.802352	0.770893	0.774372	0.773228	0.772431	0.787943	0.77766	0.778061	0.792859	0.795574	0.768071	0.786175	0.79665	0.797146	0.779792	0.780501	0.81779	0.783148	0.78342	0.787178	0.799048	0.801148	0.781841	0.823639
127L	GCA_901830415.1	Leuconostoc pseudomesenteroides AMBR10	G14		0.773946	0.769376	0.796282	0.805449	0.806563	0.777391	0.787219	0.794846	0.792403	0.792576	0.782523	0.794235	0.780771	0.788079	0.788003	0.791904	0.789206	0.801917	0.800971	0.780814	0.800906	0.792977	0.777013	0.786086	0.777021	0.767597	0.77648	0.789129	0.781433	0.801002	0.809728	0.780396	0.792307	0.791377	0.790912	0.782274	0.802438	0.79868	0.799839	0.786188	0.816045	0.818088	0.816315	0.778792	0.808409
118L	GCA_014634785.1	Leuconostoc falkenbergense C	G14		0.764449	0.763024	0.793558	0.796878	0.801778	0.780021	0.787139	0.807526	0.809384	0.810276	0.784315	0.788734	0.786542	0.784776	0.78522	0.80713	0.790584	0.796444	0.797337	0.768134	0.80819	0.802788	0.773	0.779823	0.778714	0.767794	0.780182	0.78673	0.77	0.815912	0.804691	0.777858	0.78693	0.806982	0.802301	0.779666	0.799965	0.812108	0.793713	0.779943	0.804035	0.801166	0.801214	0.775543	0.811081
119L	GCA_003346375.1	Leuconostoc pseudomesenteroides KMB_610	G14		0.77966	0.767001	0.781321	0.787095	0.792537	0.781751	0.784216	0.785098	0.788579	0.789293	0.77203	0.791529	0.780065	0.786387	0.784983	0.77798	0.775499	0.784078	0.784849	0.773731	0.778368	0.779696	0.777471	0.776913	0.772819	0.764679	0.764266	0.780597	0.772252	0.78493	0.794486	0.771692	0.783951	0.776386	0.780703	0.780432	0.775681	0.784263	0.776851	0.782935	0.791511	0.797193	0.796661	0.777952	0.800062
128L	GCA_002072505.1	Leuconostoc pseudomesenteroides LMGH100	G14		0.77233	0.759236	0.782232	0.78177	0.784321	0.778163	0.777628	0.811178	0.812347	0.812615	0.774758	0.780351	0.776987	0.772779	0.773398	0.805982	0.792842	0.776724	0.782049	0.768497	0.805244	0.799862	0.773321	0.773759	0.777387	0.773958	0.776006	0.786074	0.787649	0.814411	0.796797	0.783725	0.789469	0.80681	0.802068	0.789381	0.78433	0.818531	0.800876	0.777944	0.806966	0.806052	0.807025	0.772899	0.805685
115L	GCA_002072575.1	Leuconostoc pseudomesenteroides LMGH284	G14		0.777396	0.768346	0.779706	0.783396	0.782913	0.774611	0.780372	0.80609	0.811141	0.811882	0.779404	0.780139	0.780899	0.774777	0.775254	0.801106	0.793246	0.780685	0.78241	0.76709	0.804587	0.797048	0.774145	0.777213	0.774262	0.7698	0.769421	0.779783	0.782728	0.806819	0.793009	0.779465	0.786017	0.798736	0.79237	0.782309	0.774531	0.805307	0.790521	0.779435	0.80482	0.803828	0.807292	0.778652	0.806549
114L	GCA_002072475.1	Leuconostoc pseudomesenteroides LMGH83	G14		0.775187	0.764373	0.779796	0.783859	0.787669	0.775401	0.778163	0.805409	0.808923	0.81011	0.779771	0.776517	0.774414	0.770581	0.771414	0.803287	0.78748	0.776517	0.782075	0.769512	0.807731	0.800196	0.772705	0.775112	0.777971	0.771181	0.772677	0.78095	0.782865	0.810848	0.794615	0.779084	0.78306	0.804419	0.797032	0.785526	0.779711	0.806285	0.794683	0.780239	0.801488	0.797971	0.803677	0.774295	0.801402
116L	GCA_002092375.1	Leuconostoc pseudomesenteroides LMGCF15	G14		0.780088	0.77328	0.77701	0.778561	0.788873	0.776803	0.781056	0.800243	0.802192	0.80312	0.768937	0.788093	0.772022	0.773575	0.781118	0.790893	0.781385	0.780642	0.783142	0.774669	0.797449	0.797551	0.769163	0.780281	0.773539	0.770579	0.768504	0.788708	0.786769	0.805364	0.797474	0.781363	0.791822	0.811793	0.80145	0.785418	0.789427	0.806168	0.803607	0.783392	0.796726	0.798675	0.798623	0.780656	0.806626
117L	GCA_002072495.1	Leuconostoc pseudomesenteroides LMGH278	G14		0.769655	0.76203	0.774028	0.777342	0.7857	0.772057	0.77783	0.796081	0.800139	0.800612	0.767012	0.783113	0.76784	0.769554	0.778103	0.786878	0.777415	0.776175	0.779489	0.774962	0.79743	0.795958	0.766462	0.781047	0.773497	0.768964	0.765916	0.784537	0.780579	0.79772	0.791939	0.77432	0.783985	0.804332	0.795443	0.779191	0.784528	0.798028	0.797225	0.779909	0.792696	0.795718	0.796559	0.778052	0.803636
129L	GCA_002092075.1	Leuconostoc pseudomesenteroides HPK01	G14		0.775176	0.765731	0.777964	0.782614	0.786524	0.773504	0.781391	0.799329	0.804168	0.804197	0.769208	0.788997	0.771148	0.774016	0.780484	0.787888	0.779433	0.780427	0.78325	0.773642	0.800998	0.79938	0.76813	0.783717	0.775539	0.771655	0.769279	0.791331	0.786488	0.804889	0.798607	0.781024	0.793271	0.809849	0.802425	0.786808	0.791824	0.805677	0.805113	0.779475	0.79509	0.805868	0.805929	0.77984	0.811046
130L	GCA_002092035.1	Leuconostoc pseudomesenteroides LMGCF06	G14		0.779735	0.772184	0.782404	0.787416	0.788809	0.776564	0.785703	0.802579	0.806855	0.80748	0.772935	0.792781	0.774365	0.776414	0.783741	0.792157	0.782997	0.782933	0.785026	0.77551	0.804098	0.801875	0.770212	0.787354	0.775543	0.772245	0.77159	0.79229	0.783921	0.80546	0.800567	0.781512	0.792671	0.809367	0.802869	0.784918	0.792722	0.807376	0.804724	0.78133	0.795133	0.806378	0.806691	0.781905	0.813407
112L	GCA_002072555.1	Leuconostoc pseudomesenteroides LMGH280	G14		0.76712	0.761671	0.772264	0.779093	0.779425	0.771177	0.777232	0.794012	0.800553	0.800722	0.763001	0.781204	0.76691	0.76453	0.772142	0.786733	0.774615	0.771041	0.774879	0.768879	0.796569	0.79205	0.762302	0.778506	0.772506	0.766981	0.762982	0.78256	0.777285	0.797783	0.79295	0.775138	0.784541	0.803614	0.792939	0.780065	0.785408	0.79875	0.79565	0.77994	0.795736	0.801136	0.801236	0.775698	0.804866
123L	GCA_002072515.1	Leuconostoc pseudomesenteroides LMGH61	G14		0.775943	0.768393	0.784489	0.790663	0.792887	0.780994	0.790336	0.802329	0.809156	0.809329	0.77642	0.791326	0.775863	0.777699	0.785179	0.792895	0.783049	0.784213	0.786035	0.779146	0.805425	0.800711	0.770088	0.789063	0.779407	0.773117	0.771029	0.790015	0.783006	0.79876	0.797003	0.781349	0.791249	0.808821	0.800911	0.785037	0.791575	0.803782	0.804219	0.781562	0.797078	0.805878	0.805368	0.783372	0.810408
132L	GCA_002092635.1	Leuconostoc pseudomesenteroides LN12	G14		0.778293	0.767761	0.792244	0.788804	0.799224	0.775792	0.779122	0.784574	0.78706	0.788334	0.773028	0.788538	0.780257	0.769596	0.779326	0.790509	0.794245	0.788148	0.791031	0.769687	0.782378	0.779083	0.765217	0.776789	0.775671	0.771489	0.777955	0.778906	0.782041	0.787145	0.796011	0.77914	0.785169	0.786507	0.779679	0.780848	0.777109	0.794443	0.794711	0.782743	0.805814	0.804551	0.806633	0.775305	0.807223
131L	GCA_002092555.1	Leuconostoc pseudomesenteroides LN02	G14		0.784204	0.775495	0.786494	0.787861	0.796074	0.771425	0.775387	0.783491	0.783551	0.78551	0.767318	0.784742	0.77793	0.765622	0.777446	0.788871	0.790574	0.784383	0.787274	0.77471	0.787951	0.78495	0.768186	0.778894	0.770988	0.768237	0.77534	0.780382	0.785228	0.789161	0.800908	0.780527	0.789846	0.785556	0.781566	0.783198	0.783019	0.792966	0.794794	0.78509	0.808251	0.806092	0.808081	0.77474	0.805474
122L	GCA_002092355.1	Leuconostoc pseudomesenteroides LMGTW3	G14		0.775613	0.769857	0.787053	0.789289	0.794765	0.772757	0.776357	0.780173	0.783504	0.784871	0.769129	0.786122	0.777883	0.768023	0.775891	0.786235	0.781049	0.785494	0.788437	0.769715	0.784015	0.78194	0.768297	0.78188	0.775745	0.771863	0.776995	0.779454	0.775	0.783096	0.793957	0.771111	0.785921	0.779116	0.780343	0.782638	0.774257	0.793778	0.78033	0.781371	0.799132	0.803678	0.806383	0.781373	0.804796
126L	GCA_002092255.1	Leuconostoc pseudomesenteroides LMGTW6	G14		0.774143	0.764656	0.786806	0.791114	0.795302	0.774043	0.777151	0.78099	0.782738	0.784122	0.767588	0.782606	0.777473	0.767615	0.775768	0.787809	0.782573	0.785252	0.788945	0.771086	0.783319	0.780924	0.769344	0.782438	0.774612	0.772399	0.776796	0.783364	0.779603	0.785977	0.797136	0.772056	0.790067	0.783046	0.783583	0.787347	0.777607	0.796818	0.782222	0.781718	0.801278	0.804725	0.807261	0.779252	0.804638
124L	GCA_002092645.1	Leuconostoc pseudomesenteroides LN23	G14		0.774579	0.765748	0.783416	0.784088	0.784527	0.778832	0.783437	0.813964	0.817458	0.81846	0.77912	0.781685	0.779099	0.775973	0.778266	0.807393	0.796235	0.782068	0.785371	0.767291	0.809417	0.802333	0.775679	0.777912	0.776549	0.768393	0.774112	0.782525	0.786993	0.814784	0.796054	0.780169	0.785802	0.804516	0.798444	0.783554	0.777715	0.81303	0.795082	0.77721	0.804636	0.804642	0.807749	0.776257	0.801002
125L	GCA_014634805.1	Leuconostoc falkenbergense LMG_10779	G14		0.772081	0.763359	0.774159	0.777148	0.779856	0.774803	0.774045	0.807393	0.807901	0.808572	0.775659	0.779368	0.774681	0.773954	0.775104	0.800884	0.793391	0.779701	0.781977	0.764847	0.802895	0.799042	0.775307	0.77195	0.77252	0.768027	0.769433	0.782264	0.781525	0.810633	0.792882	0.774672	0.78059	0.799964	0.794819	0.782034	0.774891	0.810394	0.792714	0.777077	0.797579	0.799221	0.800198	0.773027	0.798974
113L	GCA_002072565.1	Leuconostoc pseudomesenteroides LMGH95	G14		0.770147	0.762673	0.77867	0.778313	0.779542	0.77632	0.776469	0.808646	0.810667	0.810975	0.775838	0.777992	0.776839	0.772006	0.773284	0.80256	0.790849	0.777416	0.780968	0.765978	0.802456	0.797076	0.771085	0.774168	0.771181	0.76955	0.772882	0.778941	0.78156	0.812271	0.794116	0.777538	0.78288	0.800419	0.793473	0.783073	0.775326	0.809573	0.788176	0.774489	0.799174	0.801646	0.802739	0.771716	0.802369
121L	GCA_000297375.1	Leuconostoc pseudomesenteroides 4882	G14		0.776091	0.766108	0.783928	0.78613	0.785572	0.784202	0.788704	0.816952	0.817403	0.81756	0.779169	0.784042	0.784098	0.776209	0.778925	0.809695	0.799897	0.780548	0.783046	0.772441	0.808666	0.804113	0.775377	0.78033	0.777052	0.773491	0.778862	0.789606	0.789859	0.817764	0.79561	0.78538	0.79203	0.812679	0.805055	0.790342	0.787609	0.818911	0.802863	0.78161	0.815118	0.807462	0.808646	0.783669	0.807518
105L	GCA_000686465.1	Leuconostoc pseudomesenteroides 1159	G14		0.780267	0.776599	0.797683	0.794219	0.792447	0.781906	0.784749	0.813894	0.815154	0.816184	0.790766	0.791896	0.787034	0.775099	0.784234	0.820147	0.798564	0.794847	0.797387	0.766781	0.810434	0.802979	0.768324	0.777724	0.776531	0.774825	0.788201	0.787568	0.782614	0.8146	0.799382	0.783638	0.795815	0.806224	0.802668	0.786113	0.785779	0.817622	0.797412	0.78141	0.803425	0.805251	0.807005	0.775013	0.812538
109L	GCA_016127035.1	Leuconostoc pseudomesenteroides FDAARGOS_1004	G14		0.785475	0.774158	0.809469	0.810935	0.808762	0.788598	0.795475	0.813703	0.818023	0.819474	0.79281	0.801733	0.792677	0.784772	0.794069	0.823132	0.804371	0.808564	0.810416	0.784665	0.808563	0.806718	0.770788	0.793476	0.782535	0.775543	0.792143	0.798736	0.788488	0.802013	0.811121	0.781914	0.801838	0.806549	0.810715	0.795021	0.790931	0.827014	0.803937	0.791903	0.81811	0.822898	0.822513	0.7906	0.828581
108L	GCA_002095565.1	Leuconostoc sp. BM2	G14		0.78376	0.776932	0.79666	0.801704	0.801741	0.780016	0.786023	0.804567	0.80716	0.80786	0.790286	0.787403	0.783338	0.776615	0.782408	0.818602	0.794215	0.798264	0.796473	0.778557	0.807772	0.808698	0.774923	0.778466	0.775831	0.772395	0.783772	0.785908	0.779002	0.800729	0.806814	0.769326	0.789803	0.797511	0.797934	0.784653	0.780292	0.816572	0.786562	0.782532	0.811779	0.815088	0.815669	0.778843	0.817215
111L	GCA_002092535.1	Leuconostoc pseudomesenteroides BM2	G14		0.782829	0.776083	0.795182	0.798689	0.799287	0.778601	0.784463	0.802373	0.805396	0.806364	0.789275	0.786784	0.780465	0.775988	0.780486	0.815554	0.793886	0.797333	0.795611	0.775445	0.806216	0.806291	0.77526	0.776194	0.775422	0.772253	0.782598	0.784579	0.776316	0.800491	0.80387	0.76799	0.786401	0.79591	0.795375	0.782528	0.776802	0.815595	0.783019	0.778736	0.809473	0.812696	0.812868	0.779119	0.816798
106L	GCA_000686505.1	Leuconostoc pseudomesenteroides PS12	G14		0.778	0.771598	0.798906	0.805591	0.803505	0.781306	0.788201	0.80383	0.805272	0.806678	0.779747	0.797662	0.789004	0.779937	0.789581	0.812259	0.798503	0.803675	0.805996	0.7745	0.802462	0.802812	0.767152	0.781922	0.776728	0.772622	0.785988	0.786915	0.774764	0.79594	0.803468	0.772588	0.789429	0.796453	0.798586	0.78452	0.77945	0.814696	0.784959	0.780021	0.804134	0.810478	0.812097	0.777571	0.819952
104L	GCA_002092295.1	Leuconostoc pseudomesenteroides LMGTW8	G14		0.774727	0.766596	0.793745	0.799309	0.796439	0.776049	0.780007	0.794117	0.799038	0.801543	0.769114	0.789634	0.778356	0.770856	0.779001	0.805288	0.79216	0.794882	0.796101	0.766976	0.799065	0.801755	0.765498	0.783206	0.779071	0.772291	0.781322	0.786012	0.779384	0.797961	0.803932	0.772667	0.788044	0.797232	0.801322	0.784598	0.780472	0.812694	0.785098	0.777084	0.801156	0.807843	0.811719	0.779793	0.817856
107L	GCA_002092235.1	Leuconostoc pseudomesenteroides LMGTW1	G14		0.771761	0.767319	0.789504	0.793563	0.797332	0.77513	0.778637	0.795165	0.800276	0.802243	0.772528	0.789663	0.781508	0.770906	0.779036	0.804912	0.792451	0.793758	0.797058	0.772379	0.798476	0.79975	0.76548	0.781435	0.776474	0.773029	0.781618	0.784936	0.77889	0.798615	0.802276	0.772788	0.786827	0.795369	0.799396	0.783886	0.781238	0.8105	0.784545	0.785948	0.801886	0.81209	0.813412	0.781978	0.819589
110L	GCA_002072585.1	Leuconostoc pseudomesenteroides LMGH97	G14		0.774786	0.769747	0.793158	0.799443	0.799344	0.777536	0.782945	0.796988	0.802799	0.804982	0.7749	0.793874	0.785624	0.776893	0.782957	0.806653	0.791513	0.797125	0.799633	0.769654	0.80226	0.805325	0.76807	0.781837	0.775364	0.766297	0.778424	0.783304	0.771123	0.79293	0.799516	0.769673	0.783307	0.792279	0.796891	0.778717	0.775296	0.81021	0.782903	0.783582	0.797594	0.808289	0.810429	0.77539	0.818439
3L	GCA_008107645.1	Leuconostoc litchii MB17	G15		0.754426	0.748583	0.762636	0.766661	0.769862	0.759812	0.762949	0.783076	0.78194	0.781347	0.76201	0.760137	0.759498	0.762132	0.7633	0.783055	0.76039	0.761228	0.759969	0.758292	0.791988	0.786248	0.766302	0.765269	0.769332	0.760423	0.755534	0.773249	0.764865	0.778687	0.768325	0.770572	0.778969	0.777335	0.776945	0.767437	0.763196	0.782592	0.757788	0.76276	0.767629	0.761315	0.764506	0.763338	0.772293
4L	GCA_009676745.1	Leuconostoc mesenteroides subsp. mesenteroides CBA3607	G16		0.786545	0.776786	0.798834	0.807437	0.806902	0.78035	0.796939	0.795007	0.802427	0.802936	0.784038	0.783671	0.781967	0.779633	0.782388	0.795611	0.787342	0.793233	0.790023	0.806386	0.816412	0.811881	0.780522	0.789582	0.785366	0.781337	0.785407	0.792361	0.776587	0.796644	0.805244	0.768329	0.777059	0.786591	0.794983	0.772201	0.788786	0.801734	0.787816	0.784054	0.805152	0.806288	0.805442	0.790331	0.83678
5L	GCA_007954745.1	Leuconostoc mesenteroides CBA3628	G16		0.789744	0.781539	0.802687	0.812917	0.810803	0.783808	0.800562	0.799195	0.803772	0.804297	0.787434	0.789449	0.78915	0.783489	0.786001	0.798162	0.790459	0.796838	0.793184	0.803908	0.821876	0.820309	0.788282	0.790109	0.783676	0.780326	0.784588	0.792719	0.778788	0.801709	0.804838	0.768091	0.780814	0.78707	0.796896	0.776244	0.790887	0.801599	0.793027	0.788369	0.807296	0.808968	0.807289	0.789967	0.834221
92L	GCA_002370395.1	Leuconostoc suionicum LT-38	G17		0.773687	0.76084	0.77573	0.772599	0.777968	0.776786	0.778781	0.794118	0.798269	0.800149	0.773711	0.769889	0.772981	0.768882	0.771719	0.79285	0.777919	0.772183	0.771478	0.77322	0.810331	0.797901	0.774253	0.763887	0.781255	0.775512	0.764802	0.774371	0.774985	0.800534	0.775972	0.775706	0.778409	0.79524	0.793248	0.783101	0.781216	0.796518	0.787324	0.784546	0.792658	0.782393	0.775008	0.768857	0.79199
93L	GCA_001891125.1	Leuconostoc suionicum DSM_20241	G17		0.772702	0.765942	0.771188	0.769431	0.784318	0.771713	0.774064	0.791615	0.79479	0.796678	0.783092	0.769729	0.771593	0.766196	0.768681	0.789415	0.77365	0.769986	0.768739	0.774265	0.815444	0.803381	0.781399	0.766172	0.782681	0.776615	0.769376	0.776259	0.775684	0.799897	0.776752	0.778449	0.786804	0.794136	0.792542	0.781474	0.781499	0.796843	0.786792	0.786003	0.792847	0.787472	0.779609	0.777333	0.792061
91L	GCA_014927295.1	Leuconostoc suionicum DmW_98	G17		0.779917	0.77723	0.792008	0.799565	0.794376	0.764655	0.782329	0.783756	0.797043	0.797191	0.784644	0.7846	0.783615	0.778976	0.782251	0.77987	0.791871	0.796288	0.797691	0.776552	0.794366	0.789205	0.779398	0.779533	0.782813	0.773842	0.77008	0.777363	0.781678	0.779244	0.788128	0.775115	0.780326	0.767112	0.771614	0.78792	0.794551	0.778236	0.790038	0.779937	0.808338	0.80712	0.807032	0.773047	0.800462
89L	GCA_900290145.1	Leuconostoc suionicum CECT_9216	G17		0.782966	0.773606	0.802461	0.808213	0.799337	0.772605	0.793233	0.778766	0.793435	0.793552	0.788902	0.780969	0.780011	0.772859	0.777264	0.784872	0.788715	0.790073	0.789597	0.802084	0.802639	0.795281	0.776472	0.787334	0.782887	0.777873	0.778542	0.786506	0.779579	0.777818	0.796277	0.769407	0.778717	0.76591	0.779853	0.788964	0.781951	0.788793	0.785914	0.775573	0.80474	0.813095	0.811668	0.783028	0.812198
90L	GCA_900289255.1	Leuconostoc suionicum CECT_8486	G17		0.778038	0.769757	0.801071	0.807083	0.79604	0.771697	0.792538	0.778887	0.7932	0.793296	0.785052	0.779027	0.779586	0.771355	0.775995	0.783631	0.784285	0.787858	0.788332	0.803372	0.803853	0.796686	0.776957	0.789921	0.781276	0.777033	0.776191	0.787975	0.78018	0.779964	0.800164	0.772349	0.780341	0.76881	0.784006	0.789751	0.785583	0.787945	0.788907	0.779491	0.808066	0.812373	0.812516	0.783892	0.81509
88L	GCA_900289205.1	Leuconostoc suionicum CECT_8484	G17		0.774833	0.766173	0.7992	0.803799	0.79655	0.770121	0.790588	0.77666	0.791168	0.791264	0.785988	0.779316	0.777974	0.76968	0.774065	0.781522	0.783944	0.787546	0.786762	0.799374	0.804186	0.797167	0.778372	0.789563	0.777656	0.772629	0.771945	0.788154	0.779332	0.775498	0.796051	0.77129	0.779012	0.767584	0.782672	0.788961	0.783302	0.786451	0.787253	0.780556	0.80237	0.808816	0.808864	0.781206	0.811758
49L	GCA_000756355.1	Leuconostoc mesenteroides P45	G18		0.776457	0.76255	0.766778	0.7768	0.777968	0.771329	0.771865	0.768896	0.77384	0.774082	0.76481	0.770416	0.77079	0.770104	0.772398	0.770043	0.771368	0.769659	0.770603	0.768584	0.776874	0.780912	0.776436	0.765916	0.778231	0.774267	0.766314	0.779102	0.772612	0.773026	0.783586	0.765111	0.783893	0.773691	0.770875	0.774594	0.767826	0.76781	0.776366	0.775951	0.789854	0.787637	0.784854	0.787497	0.806493
55L	GCA_002092155.1	Leuconostoc mesenteroides subsp. cremoris LMGCF04	G18		0.776536	0.775861	0.795261	0.799063	0.798573	0.774907	0.777305	0.776955	0.781168	0.781677	0.779982	0.776275	0.786811	0.770067	0.768584	0.792291	0.78248	0.787423	0.787863	0.774279	0.793265	0.784285	0.77193	0.77777	0.781134	0.776822	0.7795	0.769195	0.76736	0.762172	0.790813	0.764187	0.777394	0.758958	0.764691	0.772307	0.767395	0.77783	0.773746	0.789123	0.813459	0.815243	0.813015	0.785301	0.810774
51L	GCA_002092045.1	Leuconostoc mesenteroides subsp. cremoris LMGCF01	G18		0.781127	0.780757	0.795203	0.800363	0.79565	0.773928	0.778926	0.777295	0.782353	0.783014	0.782642	0.778155	0.787027	0.771587	0.771167	0.791788	0.784062	0.789231	0.790089	0.778943	0.789436	0.784393	0.770294	0.778861	0.781065	0.778801	0.786287	0.771555	0.771224	0.764272	0.796041	0.768372	0.782175	0.763124	0.768858	0.775039	0.771499	0.7827	0.779382	0.791125	0.815779	0.816001	0.814725	0.785231	0.815553
56L	GCA_002092085.1	Leuconostoc mesenteroides subsp. cremoris LMGCF05	G18		0.783471	0.782785	0.787022	0.790368	0.790529	0.77656	0.780426	0.77959	0.783652	0.784321	0.783038	0.779321	0.77761	0.774104	0.773079	0.777687	0.775189	0.778198	0.777382	0.781081	0.795405	0.791424	0.772576	0.78005	0.778746	0.777346	0.770989	0.77276	0.770938	0.764214	0.776352	0.770604	0.78301	0.766194	0.771059	0.776231	0.773537	0.771134	0.779432	0.791663	0.799405	0.79899	0.802033	0.788657	0.805605
58L	GCA_002092145.1	Leuconostoc mesenteroides subsp. cremoris LMGCF03	G18		0.78219	0.782013	0.792326	0.79941	0.798474	0.774001	0.777135	0.776214	0.779285	0.779873	0.780344	0.774245	0.784936	0.768738	0.767968	0.788952	0.781173	0.786454	0.786681	0.775446	0.788638	0.785742	0.767431	0.777353	0.783527	0.778412	0.7839	0.770527	0.770315	0.764602	0.793196	0.767561	0.78056	0.760936	0.767298	0.772914	0.771041	0.779364	0.775955	0.78385	0.813397	0.811321	0.811406	0.784396	0.81102
52L	GCA_002092135.1	Leuconostoc mesenteroides subsp. cremoris LMGCF02	G18		0.780549	0.781177	0.795219	0.798534	0.800568	0.774564	0.77737	0.776546	0.781297	0.781837	0.78122	0.778751	0.78686	0.770499	0.770252	0.789999	0.781803	0.788487	0.789421	0.779788	0.794263	0.795103	0.773404	0.779198	0.781242	0.77842	0.784053	0.770422	0.770299	0.764302	0.793839	0.7686	0.782004	0.760992	0.767209	0.773643	0.770684	0.779816	0.777721	0.788527	0.816604	0.818976	0.8202	0.78593	0.814226
67L	GCA_002092385.1	Leuconostoc mesenteroides subsp. cremoris LMGCF12	G18		0.775062	0.775499	0.789733	0.794883	0.795398	0.772931	0.77727	0.790425	0.791355	0.792136	0.775012	0.76991	0.782178	0.76911	0.768255	0.794149	0.779365	0.783393	0.783485	0.777294	0.797097	0.791589	0.766183	0.77603	0.774123	0.771071	0.777808	0.77096	0.770212	0.770521	0.787057	0.765813	0.777521	0.772725	0.776541	0.767452	0.767922	0.78582	0.775724	0.786196	0.813723	0.812909	0.811912	0.778623	0.809701
73L	GCA_002092105.1	Leuconostoc mesenteroides subsp. cremoris LMGCF09	G18		0.783161	0.782246	0.797938	0.802769	0.80237	0.78103	0.784434	0.793087	0.795495	0.796215	0.782341	0.775478	0.789521	0.773981	0.7744	0.801128	0.785712	0.78972	0.790679	0.777958	0.803081	0.796818	0.773761	0.777459	0.781283	0.777306	0.785463	0.772302	0.767762	0.7739	0.784446	0.766556	0.780081	0.773154	0.778312	0.771709	0.771078	0.788	0.776837	0.791698	0.814253	0.817327	0.818291	0.787251	0.814991
64L	GCA_002092515.1	Leuconostoc mesenteroides subsp. cremoris LMGCF16	G18		0.781065	0.7816	0.791229	0.797484	0.797966	0.77541	0.778731	0.787661	0.791287	0.791967	0.777978	0.771995	0.784168	0.768433	0.768154	0.796113	0.781518	0.785208	0.786922	0.776542	0.802037	0.795061	0.772198	0.778192	0.780495	0.774755	0.78369	0.774135	0.770746	0.774408	0.789113	0.768531	0.78069	0.773631	0.779203	0.771954	0.771426	0.787929	0.778518	0.787324	0.81215	0.816956	0.817343	0.783115	0.812764
59L	GCA_002092425.1	Leuconostoc mesenteroides subsp. cremoris LMGCF17	G18		0.777083	0.778126	0.795858	0.801668	0.800703	0.779381	0.782933	0.791242	0.794986	0.795678	0.78202	0.77515	0.787658	0.771983	0.77322	0.799647	0.78544	0.787404	0.789276	0.775084	0.802464	0.794628	0.773476	0.777646	0.777397	0.776468	0.784222	0.771064	0.768658	0.772546	0.784857	0.767259	0.778331	0.771345	0.775224	0.772125	0.768847	0.787422	0.775738	0.786939	0.813953	0.81651	0.81634	0.783185	0.810316
71L	GCA_002092495.1	Leuconostoc mesenteroides subsp. cremoris LMGCF18	G18		0.782422	0.782356	0.792534	0.799792	0.800516	0.778285	0.780826	0.78956	0.793027	0.79374	0.781192	0.774116	0.786475	0.771598	0.770996	0.799347	0.783962	0.786521	0.788454	0.771831	0.799723	0.791441	0.770913	0.777038	0.777437	0.77268	0.782384	0.771465	0.767218	0.772154	0.785074	0.765435	0.7776	0.771175	0.776638	0.770439	0.768708	0.786385	0.775517	0.784203	0.808534	0.815217	0.815177	0.782376	0.80836
61L	GCA_002092335.1	Leuconostoc mesenteroides subsp. cremoris LMGCF14	G18		0.777493	0.778266	0.794802	0.801336	0.800353	0.778999	0.782306	0.791514	0.794147	0.794897	0.781665	0.775202	0.787631	0.772163	0.77252	0.800711	0.785588	0.788587	0.790096	0.778169	0.803102	0.795406	0.773747	0.778223	0.782338	0.778183	0.787233	0.772847	0.771887	0.774741	0.78845	0.768245	0.780381	0.774768	0.779395	0.772772	0.771529	0.790872	0.77732	0.78683	0.811716	0.816812	0.816759	0.784453	0.811467
68L	GCA_002092465.1	Leuconostoc mesenteroides subsp. cremoris LMGCF13	G18		0.769663	0.772186	0.794734	0.800338	0.800971	0.777532	0.780118	0.793589	0.795842	0.796703	0.781595	0.77411	0.786902	0.772834	0.771744	0.799601	0.783074	0.789423	0.790384	0.777418	0.79993	0.795715	0.768951	0.775338	0.777399	0.773379	0.784431	0.769366	0.768622	0.7725	0.787994	0.764706	0.777005	0.772118	0.776175	0.769249	0.767451	0.789456	0.773903	0.787167	0.81316	0.812559	0.812624	0.781725	0.808214
72L	GCA_002092215.1	Leuconostoc mesenteroides subsp. cremoris LMGCF07	G18		0.777445	0.778205	0.788554	0.791736	0.791805	0.769671	0.772712	0.781216	0.788473	0.789186	0.772556	0.767034	0.779726	0.764602	0.764841	0.791585	0.778547	0.780749	0.782625	0.768255	0.799693	0.788164	0.77016	0.777204	0.777929	0.773315	0.782258	0.769997	0.76742	0.77367	0.786528	0.768002	0.778951	0.774343	0.778174	0.771345	0.76944	0.787379	0.776879	0.787659	0.81146	0.811661	0.81256	0.785341	0.812503
66L	GCA_002092245.1	Leuconostoc mesenteroides subsp. cremoris LMGCF10	G18		0.780424	0.781276	0.791111	0.796965	0.796145	0.774459	0.777562	0.787678	0.792453	0.793886	0.778995	0.772727	0.785748	0.770337	0.76986	0.797263	0.783219	0.785688	0.787631	0.771187	0.799494	0.792023	0.769376	0.778959	0.780374	0.777056	0.786252	0.773907	0.772599	0.777347	0.790189	0.770422	0.782212	0.776218	0.779954	0.774349	0.771494	0.78972	0.77864	0.786708	0.810508	0.817027	0.817246	0.788691	0.815532
62L	GCA_002092455.1	Leuconostoc mesenteroides subsp. cremoris LMGCF20	G18		0.783056	0.782798	0.795232	0.802165	0.802173	0.778183	0.781248	0.790421	0.792789	0.793699	0.782171	0.773898	0.787198	0.770537	0.771838	0.799177	0.78626	0.786885	0.789374	0.775174	0.799447	0.793957	0.771689	0.777347	0.7818	0.776332	0.785967	0.771197	0.766603	0.772566	0.784014	0.764645	0.778871	0.772041	0.776967	0.770696	0.767673	0.788218	0.775831	0.788327	0.813953	0.817347	0.817999	0.784989	0.813428
60L	GCA_002092415.1	Leuconostoc mesenteroides subsp. cremoris LMGCF19	G18		0.778974	0.779823	0.796798	0.798809	0.798652	0.777283	0.780211	0.78927	0.793202	0.793925	0.780391	0.776746	0.785684	0.770326	0.77085	0.798562	0.785318	0.785714	0.787286	0.775156	0.803477	0.795888	0.774438	0.777703	0.778673	0.776133	0.783866	0.774646	0.770976	0.775607	0.78867	0.770003	0.78161	0.776173	0.780444	0.775	0.771275	0.789652	0.7802	0.788229	0.812003	0.817162	0.819187	0.788467	0.81673
65L	GCA_002092315.1	Leuconostoc mesenteroides subsp. cremoris LMGCF11	G18		0.775159	0.77523	0.78911	0.792791	0.7944	0.767549	0.770039	0.785453	0.787552	0.788213	0.770333	0.763902	0.779248	0.763461	0.761588	0.791595	0.775923	0.780994	0.781117	0.770398	0.797103	0.791155	0.767586	0.77172	0.777201	0.770047	0.780815	0.771577	0.770234	0.773871	0.787422	0.767604	0.778243	0.775509	0.780346	0.772822	0.772979	0.791728	0.775285	0.788164	0.817558	0.815491	0.813651	0.778556	0.810072
54L	GCA_002092615.1	Leuconostoc mesenteroides subsp. cremoris LN07	G18		0.782866	0.78366	0.776687	0.78318	0.781849	0.772577	0.776049	0.772667	0.777032	0.777689	0.776062	0.769732	0.769851	0.765959	0.765662	0.772185	0.76825	0.770011	0.768821	0.76869	0.790134	0.789671	0.770239	0.776256	0.773125	0.770697	0.766565	0.765633	0.764908	0.756231	0.768972	0.764051	0.775039	0.759132	0.763313	0.766106	0.765548	0.764309	0.77126	0.7843	0.795248	0.795582	0.795215	0.777849	0.796328
57L	GCA_000447945.1	Leuconostoc mesenteroides subsp. cremoris TIFN8	G18		0.773538	0.766732	0.78125	0.788555	0.78815	0.774983	0.779772	0.805517	0.807456	0.80884	0.778512	0.776853	0.781117	0.774527	0.773163	0.805978	0.769448	0.773573	0.771185	0.776656	0.815602	0.814661	0.777264	0.779634	0.779981	0.778705	0.771241	0.776711	0.769247	0.789608	0.774557	0.76839	0.782527	0.787967	0.791551	0.772249	0.771102	0.793789	0.775816	0.786005	0.803994	0.799427	0.797926	0.786938	0.802386
69L	GCA_902374135.1	Leuconostoc mesenteroides MGYG-HGUT-01341	G18		0.777628	0.779847	0.794189	0.797573	0.796387	0.769746	0.772603	0.780768	0.783316	0.785134	0.777015	0.771085	0.783661	0.76719	0.766614	0.794771	0.778137	0.782947	0.783662	0.775657	0.796799	0.790458	0.770604	0.775856	0.781073	0.773189	0.779065	0.767814	0.772334	0.766898	0.793863	0.766926	0.776616	0.766051	0.773102	0.771596	0.767745	0.784572	0.775518	0.778978	0.808916	0.814893	0.815955	0.77591	0.809949
70L	GCA_000160595.1	Leuconostoc mesenteroides subsp. cremoris ATCC_19254	G18		0.777628	0.779847	0.794189	0.797573	0.796387	0.769746	0.772603	0.780768	0.783316	0.785134	0.777015	0.771085	0.783661	0.76719	0.766614	0.794771	0.778137	0.782947	0.783662	0.775657	0.796799	0.790458	0.770604	0.775856	0.781073	0.773189	0.779065	0.767814	0.772334	0.766898	0.793863	0.766926	0.776616	0.766051	0.773102	0.771596	0.767745	0.784572	0.775518	0.778978	0.808916	0.814893	0.815955	0.77591	0.809949
63L	GCA_007992255.1	Leuconostoc mesenteroides subsp. cremoris NBRC_107766	G18		0.783978	0.783636	0.79324	0.798434	0.795098	0.771839	0.774457	0.782142	0.783375	0.784649	0.77854	0.772319	0.78605	0.770856	0.769083	0.796294	0.781074	0.785583	0.786696	0.773832	0.794604	0.787633	0.769263	0.769733	0.783462	0.778824	0.784236	0.774594	0.771507	0.769512	0.793101	0.768461	0.783905	0.770494	0.776271	0.776191	0.768803	0.787693	0.777229	0.781318	0.808607	0.810242	0.812154	0.77583	0.806882
13L	GCA_007990145.1	Leuconostoc mesenteroides subsp. dextranicum NBRC_100495	G18		0.76118	0.748446	0.766166	0.768276	0.770228	0.770253	0.771103	0.794571	0.795192	0.795131	0.76795	0.759371	0.76577	0.762521	0.760779	0.791816	0.762087	0.763413	0.7616	0.782892	0.803736	0.801016	0.771227	0.767508	0.782848	0.779581	0.767895	0.778163	0.767845	0.796317	0.771176	0.765512	0.779532	0.784162	0.785855	0.768571	0.763117	0.788895	0.76464	0.766915	0.776128	0.773538	0.771851	0.777095	0.783295
37L	GCA_007989505.1	Leuconostoc mesenteroides subsp. sake NBRC_102481	G18		0.787286	0.779951	0.788207	0.796971	0.781864	0.77392	0.788753	0.779148	0.790466	0.790261	0.783243	0.773521	0.76714	0.768643	0.770624	0.774371	0.773713	0.772393	0.770272	0.793421	0.798041	0.792705	0.771156	0.789218	0.776743	0.77275	0.758297	0.781394	0.774158	0.761585	0.775231	0.75757	0.771758	0.762704	0.773304	0.774679	0.77626	0.767286	0.778095	0.768389	0.790566	0.798245	0.796848	0.785876	0.793845
31L	GCA_003346155.1	Leuconostoc mesenteroides subsp. mesenteroides KMB_609	G18		0.771094	0.762589	0.801957	0.793675	0.791716	0.776072	0.783352	0.801767	0.801234	0.801387	0.781419	0.772232	0.789426	0.775917	0.769709	0.809627	0.784151	0.785505	0.784311	0.77126	0.808281	0.804737	0.778347	0.781141	0.774847	0.773762	0.779568	0.772698	0.762175	0.789502	0.79099	0.759911	0.774733	0.788022	0.788226	0.767043	0.776169	0.798986	0.771575	0.774604	0.823829	0.816526	0.816206	0.775928	0.803744
9L	GCA_003346165.1	Leuconostoc mesenteroides subsp. mesenteroides KMB_608	G18		0.778942	0.774243	0.791765	0.799121	0.790165	0.768449	0.7767	0.776557	0.782891	0.782933	0.782928	0.781058	0.781086	0.778233	0.772541	0.781774	0.789117	0.786519	0.784504	0.777426	0.797013	0.788467	0.784802	0.79311	0.782008	0.777335	0.781897	0.772384	0.771702	0.778576	0.795103	0.767328	0.778849	0.76419	0.770364	0.775833	0.778321	0.783519	0.776714	0.780619	0.815378	0.830621	0.83229	0.77977	0.815073
10L	GCA_002092705.1	Leuconostoc mesenteroides subsp. mesenteroides LN32	G18		0.775495	0.774364	0.789578	0.804145	0.791907	0.770916	0.7788	0.787168	0.785637	0.786071	0.792113	0.782659	0.798652	0.770518	0.770847	0.785396	0.795495	0.802252	0.783104	0.79153	0.795071	0.788985	0.775047	0.778429	0.785033	0.779709	0.783767	0.780891	0.772198	0.761477	0.785192	0.771484	0.793785	0.766109	0.772033	0.771352	0.781068	0.780915	0.780035	0.777922	0.813489	0.826427	0.824692	0.775567	0.811756
27L	GCA_002092775.1	Leuconostoc mesenteroides subsp. mesenteroides LN34	G18		0.776886	0.773821	0.779018	0.78663	0.776091	0.77089	0.78323	0.78076	0.795051	0.795528	0.784516	0.769483	0.775665	0.76683	0.76507	0.779817	0.766359	0.771463	0.769218	0.779228	0.798711	0.790845	0.770077	0.782448	0.780031	0.776037	0.762861	0.778346	0.769875	0.774025	0.777229	0.766028	0.781294	0.76615	0.775218	0.771881	0.775331	0.772918	0.7765	0.777258	0.803092	0.813086	0.808357	0.784278	0.813971
47L	GCA_001047695.1	Leuconostoc mesenteroides subsp. dextranicum DSM_20484	G18		0.779311	0.763373	0.778782	0.778917	0.78283	0.776781	0.780143	0.801247	0.805023	0.80492	0.771822	0.7646	0.771742	0.767835	0.769816	0.797175	0.769568	0.770301	0.768178	0.790396	0.810332	0.809325	0.778301	0.781764	0.785245	0.780887	0.77134	0.779787	0.773262	0.789987	0.777555	0.769388	0.782638	0.785994	0.787026	0.77231	0.769835	0.791296	0.773717	0.779953	0.79738	0.782478	0.783184	0.785186	0.789954
46L	GCA_005864365.1	Leuconostoc mesenteroides FAM_18356	G18		0.78159	0.775061	0.783437	0.785569	0.794962	0.779203	0.788527	0.805694	0.806659	0.807947	0.781036	0.783248	0.791061	0.786771	0.783314	0.791794	0.79953	0.780082	0.780371	0.777644	0.804921	0.803411	0.775408	0.786323	0.784465	0.780275	0.773237	0.78228	0.77412	0.79575	0.787033	0.782979	0.789766	0.789373	0.788137	0.770821	0.776317	0.78449	0.805234	0.789748	0.813163	0.80425	0.806458	0.781589	0.806599
21L	GCA_002148235.1	Leuconostoc mesenteroides subsp. mesenteroides FM06	G18		0.788285	0.783683	0.788608	0.791107	0.796734	0.781421	0.78777	0.812623	0.812366	0.813474	0.790901	0.784031	0.79053	0.787374	0.783355	0.801772	0.799014	0.786593	0.784928	0.77864	0.823899	0.811548	0.783299	0.781078	0.786677	0.783657	0.774586	0.786994	0.77669	0.798298	0.786829	0.787639	0.793289	0.799831	0.796499	0.777636	0.784604	0.7981	0.812501	0.785538	0.816631	0.807818	0.805427	0.784036	0.806898
30L	GCA_001184265.1	Leuconostoc mesenteroides subsp. cremoris LbT16	G18		0.776213	0.774129	0.779163	0.78338	0.790378	0.77402	0.779995	0.806856	0.806288	0.807462	0.784951	0.775777	0.787767	0.780639	0.777993	0.7995	0.794026	0.778982	0.776818	0.775718	0.817748	0.804939	0.775599	0.775328	0.781382	0.777566	0.769433	0.781665	0.774614	0.798115	0.788051	0.780745	0.789782	0.792562	0.790528	0.772124	0.77792	0.795128	0.805114	0.77965	0.812832	0.804914	0.806593	0.780768	0.8048
17L	GCA_002276945.1	Leuconostoc mesenteroides OG02	G18		0.770823	0.756546	0.783739	0.784965	0.794113	0.77063	0.774705	0.771421	0.771901	0.772113	0.766301	0.768641	0.778729	0.768783	0.771173	0.784663	0.780672	0.785904	0.784513	0.773056	0.785765	0.787435	0.772442	0.775423	0.784876	0.776256	0.785205	0.767303	0.770175	0.761148	0.790922	0.764669	0.777993	0.757815	0.766045	0.770245	0.765168	0.778709	0.77513	0.781806	0.808207	0.810653	0.807882	0.77724	0.814416
74L	GCA_006406185.1	Leuconostoc mesenteroides TR154	G18		0.774685	0.765213	0.775902	0.780424	0.784653	0.769043	0.777	0.781849	0.777565	0.777836	0.776786	0.775512	0.781207	0.777689	0.776538	0.772046	0.765434	0.779815	0.780206	0.782052	0.7902	0.786536	0.771719	0.783667	0.785914	0.775361	0.767757	0.777205	0.76899	0.763448	0.778569	0.766521	0.780092	0.761655	0.767911	0.771329	0.772388	0.765084	0.780008	0.78655	0.797421	0.793036	0.794188	0.780558	0.806151
43L	GCA_008689715.1	Leuconostoc mesenteroides WC0332	G18		0.772201	0.759151	0.783688	0.783617	0.798455	0.769924	0.785674	0.776736	0.773493	0.77361	0.792152	0.780394	0.776671	0.778824	0.782246	0.771104	0.766959	0.777801	0.777134	0.796863	0.801567	0.802868	0.779073	0.790109	0.782461	0.775315	0.777807	0.776867	0.7656	0.758388	0.773692	0.767992	0.781968	0.760821	0.766583	0.766387	0.772193	0.761988	0.77659	0.781592	0.799642	0.802501	0.802989	0.789764	0.807025
11L	GCA_001541125.1	Leuconostoc mesenteroides GL1	G18		0.76012	0.751223	0.759095	0.762657	0.767107	0.761505	0.763267	0.758567	0.760164	0.759832	0.758302	0.756546	0.759912	0.760567	0.76042	0.759466	0.770756	0.759574	0.758341	0.770302	0.775368	0.778401	0.773943	0.770445	0.77835	0.771113	0.760223	0.774143	0.766789	0.77493	0.768079	0.772505	0.776831	0.771833	0.761631	0.765155	0.773192	0.759625	0.779747	0.769939	0.786316	0.77345	0.774499	0.774496	0.794329
28L	GCA_008690805.1	Leuconostoc mesenteroides WC0330	G18		0.775198	0.770851	0.789225	0.782129	0.785575	0.777809	0.789906	0.814327	0.805067	0.806069	0.791308	0.784736	0.780997	0.786313	0.787225	0.796762	0.763396	0.790363	0.790033	0.777928	0.830274	0.814895	0.779431	0.782408	0.781493	0.778137	0.768007	0.788753	0.765714	0.789321	0.774273	0.770902	0.781128	0.784566	0.788501	0.766923	0.768771	0.786981	0.776771	0.783639	0.800037	0.797581	0.793451	0.77835	0.803831
44L	GCA_000787735.1	Leuconostoc mesenteroides Wikim17	G18		0.763878	0.758929	0.788914	0.78707	0.78868	0.770298	0.790024	0.809234	0.811137	0.811029	0.787921	0.780351	0.778143	0.776582	0.778215	0.792302	0.761055	0.779499	0.775425	0.789038	0.831229	0.826516	0.778171	0.7876	0.779476	0.775432	0.76675	0.793594	0.765215	0.790751	0.780986	0.769148	0.779229	0.779761	0.79016	0.765425	0.775762	0.791293	0.786915	0.778222	0.796543	0.793253	0.792145	0.788047	0.811327
6L	GCA_004368765.1	Leuconostoc mesenteroides AtHG050	G18		0.771064	0.759703	0.802195	0.789297	0.785459	0.767658	0.771834	0.804967	0.809777	0.811003	0.779201	0.771015	0.783075	0.765901	0.765671	0.804846	0.777441	0.788405	0.789919	0.770879	0.819708	0.808329	0.772381	0.773322	0.781737	0.778472	0.775778	0.77252	0.774313	0.793424	0.790612	0.761482	0.775325	0.785126	0.787455	0.77158	0.773207	0.807936	0.7746	0.784504	0.824505	0.812374	0.809987	0.770596	0.804295
41L	GCA_001570665.1	Leuconostoc mesenteroides 213M0	G18		0.775653	0.771978	0.799751	0.793032	0.792703	0.770416	0.775612	0.799192	0.802344	0.802951	0.784938	0.77992	0.792526	0.769033	0.770311	0.809414	0.776287	0.789641	0.792796	0.78343	0.816444	0.806701	0.77718	0.780154	0.782667	0.776105	0.780887	0.772592	0.771385	0.786496	0.788115	0.761884	0.774324	0.780565	0.782987	0.769908	0.773051	0.796431	0.776652	0.788068	0.810419	0.829668	0.828789	0.778508	0.823948
23L	GCA_009497095.1	Leuconostoc mesenteroides M11	G18		0.772504	0.761645	0.779817	0.77365	0.778439	0.763377	0.772906	0.772993	0.7774	0.777863	0.771003	0.774271	0.770398	0.763311	0.763723	0.779392	0.764369	0.772	0.777678	0.775584	0.790707	0.786738	0.773745	0.777824	0.772319	0.767389	0.762741	0.770731	0.768934	0.758485	0.773123	0.762922	0.776113	0.764032	0.769806	0.767924	0.771911	0.76757	0.776113	0.781266	0.792839	0.791297	0.791605	0.774006	0.797091
87L	GCA_001515385.1	Leuconostoc mesenteroides 406	G18		0.761997	0.763768	0.801473	0.786486	0.79427	0.767203	0.77482	0.77538	0.781237	0.781489	0.774396	0.781999	0.787204	0.773336	0.769427	0.786883	0.77555	0.785121	0.789864	0.782293	0.794828	0.783747	0.775106	0.780586	0.779201	0.774249	0.78032	0.775886	0.763774	0.773344	0.790234	0.762022	0.78055	0.766373	0.773083	0.76688	0.779411	0.778724	0.782352	0.784043	0.820766	0.832415	0.832425	0.779049	0.818656
12L	GCA_003346345.1	Leuconostoc mesenteroides subsp. mesenteroides KMB_611	G18		0.766573	0.759373	0.798046	0.78666	0.786256	0.769736	0.776242	0.774213	0.780188	0.77984	0.770679	0.782671	0.779045	0.775255	0.768446	0.785554	0.783632	0.784412	0.788787	0.773776	0.800799	0.789283	0.782143	0.776367	0.782582	0.780499	0.777351	0.770398	0.771983	0.781396	0.792999	0.767398	0.773264	0.782931	0.768956	0.768655	0.778188	0.779892	0.786346	0.790689	0.830227	0.830899	0.829308	0.778416	0.82258
42L	GCA_006538765.1	Leuconostoc mesenteroides subsp. mesenteroides NBRC_3832	G18		0.778354	0.771567	0.77851	0.786148	0.774383	0.776685	0.779048	0.773158	0.788839	0.788626	0.782113	0.772017	0.772344	0.765719	0.765954	0.776971	0.778818	0.769453	0.773894	0.779234	0.799669	0.787035	0.78174	0.777084	0.780227	0.776394	0.765079	0.77055	0.776227	0.766714	0.770229	0.76216	0.772906	0.767883	0.76538	0.779594	0.768779	0.772679	0.769426	0.778128	0.793879	0.797931	0.797779	0.773275	0.797506
25L	GCA_002117185.1	Leuconostoc mesenteroides subsp. mesenteroides BD1710	G18		0.798875	0.789788	0.790197	0.79483	0.787195	0.78098	0.782854	0.787652	0.799238	0.798991	0.800317	0.782413	0.786983	0.773237	0.775653	0.794695	0.804964	0.78028	0.78366	0.781804	0.807683	0.793339	0.784253	0.788201	0.796407	0.789086	0.778824	0.779785	0.796301	0.783599	0.782401	0.784442	0.785156	0.783278	0.77918	0.792353	0.7877	0.791563	0.798961	0.79155	0.80494	0.806656	0.805489	0.785797	0.804901
18L	GCA_002092745.1	Leuconostoc mesenteroides subsp. mesenteroides LN27	G18		0.789606	0.784692	0.795375	0.804467	0.792541	0.772123	0.778045	0.793389	0.791648	0.792192	0.802634	0.790201	0.801368	0.77189	0.772356	0.794541	0.813513	0.805774	0.793245	0.789884	0.806024	0.794433	0.778892	0.785225	0.783209	0.777806	0.779751	0.772351	0.782162	0.776731	0.784595	0.772511	0.781825	0.774766	0.772481	0.775719	0.778345	0.785808	0.79228	0.787342	0.820299	0.836806	0.835742	0.776479	0.810912
32L	GCA_002092735.1	Leuconostoc mesenteroides subsp. mesenteroides LN25	G18		0.796282	0.792561	0.798503	0.807315	0.795388	0.772059	0.780909	0.795078	0.794143	0.794297	0.803646	0.793732	0.800245	0.77169	0.773303	0.796846	0.812908	0.804646	0.791175	0.799379	0.806822	0.795968	0.775838	0.792214	0.78392	0.778696	0.78408	0.785368	0.785809	0.78171	0.791844	0.779388	0.794087	0.781392	0.784144	0.784499	0.791254	0.796649	0.805246	0.787724	0.822128	0.839348	0.837897	0.7818	0.821203
20L	GCA_008690745.1	Leuconostoc mesenteroides WC0331	G18		0.768157	0.761519	0.782527	0.777523	0.778198	0.766556	0.77738	0.801161	0.800392	0.800713	0.786668	0.771366	0.773781	0.768759	0.769397	0.790874	0.778511	0.773022	0.772018	0.776806	0.815826	0.808807	0.772964	0.780515	0.776114	0.773739	0.759971	0.785535	0.771504	0.797488	0.773894	0.770536	0.775286	0.797237	0.790936	0.769737	0.782126	0.78493	0.791055	0.775094	0.802784	0.788245	0.786902	0.769581	0.794807
15L	GCA_002370415.1	Leuconostoc mesenteroides LK-151	G18		0.772422	0.758135	0.7899	0.785258	0.794707	0.772789	0.786445	0.800512	0.802956	0.802785	0.780251	0.786233	0.779243	0.779694	0.783084	0.793347	0.781325	0.781202	0.783255	0.78412	0.813481	0.812538	0.777068	0.790529	0.782157	0.779971	0.77077	0.78577	0.777829	0.797878	0.781866	0.773273	0.782548	0.79676	0.788562	0.775765	0.788975	0.78744	0.798857	0.792632	0.806635	0.794706	0.793498	0.781103	0.806887
36L	GCA_900452955.1	Leuconostoc mesenteroides NCTC10817	G18		0.787025	0.778968	0.799446	0.789695	0.793313	0.778225	0.7944	0.793279	0.795884	0.795799	0.790731	0.783684	0.778835	0.778635	0.780374	0.782465	0.78259	0.7818	0.784521	0.806388	0.815413	0.81033	0.786437	0.794169	0.796755	0.790907	0.768731	0.791143	0.784233	0.799083	0.786937	0.782882	0.785623	0.788579	0.784105	0.779644	0.796232	0.780161	0.804704	0.791844	0.812509	0.795919	0.795373	0.796202	0.815168
22L	GCA_013414845.1	Leuconostoc sp. DB-1	G18		0.778723	0.773079	0.795667	0.789191	0.790173	0.771324	0.786568	0.789005	0.793799	0.794206	0.787783	0.784196	0.780986	0.774153	0.777964	0.787061	0.766398	0.778102	0.779737	0.793948	0.819806	0.8066	0.776837	0.792749	0.796797	0.792857	0.773346	0.788032	0.7745	0.792278	0.783765	0.773881	0.783262	0.775527	0.785219	0.779778	0.788648	0.77826	0.789499	0.785389	0.803659	0.802312	0.802298	0.800667	0.81691
40L	GCA_900290445.1	Leuconostoc mesenteroides CECT_9217	G18		0.775383	0.770048	0.790746	0.798723	0.784651	0.768812	0.787432	0.79382	0.803737	0.804216	0.794419	0.778558	0.775782	0.77228	0.774808	0.793177	0.775935	0.778065	0.777334	0.806635	0.813572	0.808729	0.773261	0.792456	0.780027	0.777749	0.763112	0.786105	0.7717	0.777656	0.774143	0.762168	0.779403	0.78928	0.798607	0.774962	0.779271	0.784377	0.782655	0.764901	0.786387	0.797454	0.796087	0.783294	0.805747
19L	GCA_009913915.1	Leuconostoc mesenteroides SRCM102733	G18		0.772925	0.766465	0.802931	0.807239	0.796873	0.77469	0.790932	0.803327	0.803311	0.804275	0.78935	0.782446	0.790158	0.779577	0.781054	0.804203	0.789812	0.794527	0.794062	0.809653	0.820252	0.816093	0.784321	0.790865	0.786731	0.787912	0.79007	0.795055	0.778941	0.793218	0.797812	0.776122	0.791767	0.801948	0.806794	0.775764	0.791609	0.798344	0.801894	0.787231	0.819471	0.812699	0.809731	0.794732	0.82918
8L	GCA_900312985.1	Leuconostoc mesenteroides CECT_9266	G18		0.763129	0.757598	0.801965	0.798516	0.796528	0.763966	0.78247	0.807126	0.813222	0.814303	0.786255	0.779438	0.778568	0.767925	0.77109	0.802974	0.775025	0.782801	0.786838	0.798697	0.825044	0.81651	0.771471	0.784084	0.777504	0.775668	0.775522	0.784366	0.765832	0.7917	0.79207	0.761503	0.770577	0.787435	0.797747	0.768931	0.782337	0.799548	0.787233	0.776945	0.804413	0.802994	0.803211	0.779818	0.815262
7L	GCA_900290155.1	Leuconostoc mesenteroides CECT_9268	G18		0.768235	0.762489	0.80417	0.801477	0.798334	0.763145	0.782677	0.804987	0.811854	0.812413	0.787654	0.782449	0.782362	0.771425	0.774044	0.801328	0.778868	0.786284	0.791171	0.801119	0.821964	0.81302	0.774014	0.787147	0.775365	0.772534	0.774431	0.781043	0.765126	0.781557	0.79089	0.760979	0.769526	0.778666	0.789582	0.765043	0.780465	0.794729	0.785766	0.781232	0.808095	0.804666	0.806572	0.781353	0.820377
38L	GCA_007990165.1	Leuconostoc mesenteroides subsp. mesenteroides NBRC_100496	G18		0.768983	0.763833	0.793981	0.789398	0.786008	0.768381	0.78783	0.794486	0.800171	0.800717	0.782662	0.780968	0.774637	0.77182	0.773633	0.790601	0.773954	0.773876	0.779483	0.801541	0.819954	0.811876	0.774773	0.784321	0.778916	0.776745	0.766973	0.789117	0.769122	0.788948	0.778838	0.768108	0.782204	0.806357	0.807147	0.76834	0.787498	0.785879	0.798018	0.790254	0.803513	0.792449	0.790478	0.782744	0.819194
39L	GCA_016127295.1	Leuconostoc mesenteroides FDAARGOS_1033	G18		0.775551	0.76716	0.797223	0.793871	0.787921	0.773678	0.791071	0.799966	0.80542	0.805905	0.785867	0.785889	0.776381	0.77611	0.777934	0.795001	0.778035	0.780206	0.785037	0.808154	0.827673	0.818864	0.781042	0.791561	0.786406	0.784905	0.773215	0.792957	0.776004	0.793879	0.783075	0.773103	0.786632	0.808928	0.809428	0.774322	0.791363	0.792174	0.80115	0.785471	0.798138	0.788047	0.787623	0.781375	0.813996
14L	GCA_900461615.1	Leuconostoc mesenteroides NCTC12954	G18		0.773928	0.767218	0.799452	0.797991	0.791901	0.775566	0.79491	0.801861	0.807565	0.807923	0.788812	0.78981	0.782356	0.780466	0.782048	0.797945	0.783135	0.782462	0.78807	0.817175	0.827174	0.821629	0.785926	0.795244	0.791259	0.789112	0.778597	0.802022	0.786877	0.800049	0.792946	0.782774	0.797531	0.817968	0.819858	0.785479	0.801554	0.799882	0.811499	0.792572	0.81077	0.80125	0.798381	0.794571	0.824853
26L	GCA_000014445.1	Leuconostoc mesenteroides subsp. mesenteroides ATCC_8293	G18		0.779375	0.770465	0.79865	0.796229	0.791094	0.776118	0.794046	0.801751	0.808984	0.809356	0.788629	0.78843	0.781106	0.779712	0.780887	0.798817	0.782918	0.782492	0.787999	0.806113	0.825616	0.817262	0.781668	0.791587	0.786094	0.78456	0.773878	0.794369	0.777693	0.794356	0.786244	0.776975	0.787228	0.81268	0.814538	0.77574	0.792937	0.794441	0.805453	0.793276	0.807451	0.795978	0.795045	0.789598	0.82059
35L	GCA_002886025.1	Leuconostoc mesenteroides YL48	G18		0.766511	0.761282	0.799511	0.81412	0.793239	0.768243	0.788688	0.807457	0.80608	0.807632	0.801084	0.789747	0.798315	0.772074	0.776951	0.80546	0.791026	0.798993	0.784083	0.796426	0.821518	0.815134	0.772462	0.790013	0.773907	0.773826	0.781618	0.793428	0.767561	0.793795	0.789756	0.769937	0.790109	0.790239	0.79814	0.767489	0.779025	0.797342	0.787702	0.773008	0.800694	0.799856	0.799055	0.786721	0.815978
16L	GCA_002009375.1	Leuconostoc mesenteroides subsp. mesenteroides DRC0211	G18		0.779733	0.771877	0.805484	0.818036	0.821724	0.769818	0.7967	0.804993	0.809921	0.80964	0.785781	0.78679	0.78924	0.78087	0.785815	0.798435	0.783403	0.789998	0.789373	0.80042	0.833865	0.835643	0.779296	0.814608	0.78484	0.780239	0.790442	0.801333	0.771978	0.795857	0.797358	0.77153	0.785519	0.785397	0.797206	0.773433	0.799923	0.801951	0.796739	0.785334	0.80669	0.808417	0.81064	0.802963	0.837236
29L	GCA_000234825.3	Leuconostoc mesenteroides subsp. mesenteroides J18	G18		0.783744	0.770269	0.793743	0.805772	0.80768	0.766007	0.787678	0.799549	0.802993	0.802531	0.77707	0.779513	0.784421	0.773356	0.777822	0.79323	0.778931	0.781104	0.780085	0.792208	0.82901	0.824557	0.778876	0.806682	0.783706	0.780887	0.784745	0.794625	0.770846	0.792559	0.788844	0.767645	0.778428	0.782971	0.793042	0.770649	0.788052	0.799259	0.790705	0.778236	0.800798	0.801595	0.80304	0.799173	0.829786
84L	GCA_014060975.1	Leuconostoc mesenteroides SG0315	G18		0.781781	0.782236	0.807836	0.813901	0.811309	0.775804	0.796698	0.782627	0.791212	0.791626	0.787998	0.789333	0.793174	0.778788	0.780414	0.787849	0.799896	0.797316	0.801818	0.803957	0.810235	0.813553	0.781965	0.797115	0.780208	0.778466	0.791317	0.780681	0.777463	0.773182	0.793603	0.769752	0.775684	0.767804	0.770832	0.771217	0.803392	0.785777	0.798159	0.785851	0.82244	0.816615	0.818147	0.790664	0.839362
45L	GCA_004745755.1	Leuconostoc mesenteroides B5	G18		0.772069	0.763202	0.806822	0.811301	0.810403	0.777245	0.793926	0.782313	0.786429	0.786388	0.787563	0.790476	0.792366	0.778683	0.780262	0.784404	0.804524	0.790821	0.792355	0.792074	0.815862	0.808861	0.779127	0.789262	0.773814	0.768564	0.778863	0.791558	0.773502	0.785752	0.796069	0.785032	0.784094	0.782001	0.778497	0.767273	0.809439	0.786276	0.801429	0.791315	0.823854	0.814323	0.813303	0.795267	0.841097
80L	GCA_001886915.1	Leuconostoc mesenteroides subsp. jonggajibkimchii DRC1506	G18		0.780477	0.767793	0.776961	0.784101	0.795289	0.773614	0.780313	0.791735	0.788478	0.78938	0.777744	0.778457	0.779769	0.776803	0.77624	0.786412	0.775274	0.777043	0.77387	0.783501	0.808846	0.822323	0.780812	0.788282	0.784357	0.784776	0.776052	0.784635	0.775259	0.786465	0.777897	0.766588	0.7819	0.787355	0.790862	0.77665	0.778956	0.790115	0.789008	0.778142	0.797225	0.790548	0.791915	0.789052	0.804161
76L	GCA_001583825.1	Leuconostoc mesenteroides subsp. mesenteroides BD3749	G18		0.781913	0.772644	0.790908	0.784031	0.786382	0.780761	0.782102	0.801059	0.809366	0.808505	0.789319	0.776702	0.779806	0.772475	0.772077	0.800035	0.779894	0.776241	0.780493	0.779926	0.819326	0.815255	0.780158	0.779052	0.784488	0.783099	0.770134	0.777749	0.780597	0.79357	0.777129	0.770884	0.777209	0.79515	0.789751	0.774946	0.781667	0.79487	0.786614	0.784161	0.800215	0.792211	0.791286	0.780577	0.800657
81L	GCA_005049065.1	Leuconostoc mesenteroides subsp. mesenteroides KIBGE-IB22	G18		0.773887	0.754682	0.781328	0.787066	0.785353	0.762496	0.781533	0.771793	0.77635	0.77656	0.775233	0.777343	0.772656	0.77124	0.772859	0.765957	0.767586	0.772329	0.769958	0.801541	0.794942	0.793243	0.774973	0.782894	0.782839	0.7799	0.76471	0.781692	0.766598	0.75997	0.773334	0.763835	0.771329	0.757247	0.770976	0.766381	0.77272	0.759406	0.777156	0.773016	0.784729	0.788926	0.787255	0.786318	0.808739
82L	GCA_000512955.1	Leuconostoc mesenteroides KFRI-MG	G18		0.784681	0.765142	0.768966	0.776841	0.781992	0.77191	0.774419	0.768955	0.768831	0.769058	0.770264	0.771255	0.77295	0.769109	0.769885	0.773216	0.772221	0.770691	0.767301	0.776669	0.784941	0.785542	0.784927	0.772684	0.784448	0.78216	0.768383	0.770444	0.769197	0.764075	0.769701	0.76483	0.77664	0.762431	0.764633	0.772774	0.761229	0.76357	0.769191	0.770618	0.786407	0.784041	0.784178	0.776371	0.798541
77L	GCA_004103675.1	Leuconostoc mesenteroides SRCM103453	G18		0.783627	0.769776	0.8017	0.793111	0.791179	0.7753	0.793185	0.818919	0.819903	0.820374	0.788877	0.785515	0.788522	0.779709	0.780378	0.799327	0.782241	0.781183	0.780968	0.810559	0.829212	0.834396	0.781939	0.788379	0.784981	0.782738	0.772533	0.788652	0.778627	0.80105	0.786636	0.776791	0.780598	0.793284	0.797142	0.776611	0.787491	0.803921	0.796114	0.785282	0.798788	0.796816	0.797701	0.791851	0.819422
75L	GCA_003255835.1	Leuconostoc mesenteroides CBA7131	G18		0.781379	0.768586	0.789908	0.7893	0.798863	0.784269	0.796323	0.790726	0.785666	0.785869	0.785335	0.785819	0.781914	0.781411	0.782514	0.780678	0.780217	0.782162	0.780453	0.794671	0.811899	0.822348	0.783856	0.7847	0.789478	0.784069	0.774718	0.779441	0.773967	0.780075	0.77897	0.771751	0.778341	0.772266	0.769239	0.77197	0.781086	0.771858	0.786062	0.779831	0.801999	0.791117	0.791002	0.788665	0.805638
78L	GCA_009913935.1	Leuconostoc mesenteroides SRCM102735	G18		0.781715	0.768316	0.789285	0.801381	0.796404	0.773402	0.791865	0.818013	0.808291	0.808962	0.80379	0.799896	0.793634	0.776358	0.777762	0.796568	0.782361	0.787786	0.776128	0.819026	0.826452	0.821015	0.778444	0.800255	0.784353	0.782908	0.771661	0.788164	0.767933	0.7904	0.775856	0.768522	0.781783	0.785441	0.794877	0.771977	0.79515	0.790932	0.785411	0.780213	0.795506	0.791753	0.790867	0.7961	0.815374
86L	GCA_008689685.1	Leuconostoc mesenteroides WC0333	G18		0.769582	0.760082	0.785896	0.785476	0.786545	0.769434	0.78961	0.810446	0.814706	0.815114	0.787762	0.776314	0.778266	0.773497	0.775027	0.79933	0.771255	0.773294	0.773015	0.802399	0.828318	0.821865	0.774389	0.786124	0.778026	0.778286	0.770242	0.787823	0.773588	0.8052	0.783853	0.771306	0.776419	0.80052	0.802576	0.770506	0.789247	0.799966	0.793814	0.778837	0.803383	0.790475	0.791341	0.786031	0.814052
83L	GCA_003433375.1	Leuconostoc mesenteroides WiKim33	G18		0.783625	0.771293	0.784737	0.793275	0.80114	0.772483	0.792995	0.77838	0.782192	0.782884	0.783094	0.785973	0.785123	0.778431	0.780602	0.769644	0.772761	0.779384	0.778927	0.812108	0.8138	0.809449	0.784613	0.797818	0.785307	0.78304	0.771514	0.784092	0.771111	0.766083	0.779542	0.769245	0.77814	0.762306	0.775758	0.772105	0.801259	0.763962	0.789724	0.781683	0.801041	0.795314	0.796708	0.799493	0.815873
85L	GCA_004194375.1	Leuconostoc mesenteroides SRCM103460	G18		0.783147	0.774943	0.795129	0.810471	0.797438	0.778495	0.794707	0.815479	0.80444	0.805997	0.800006	0.801559	0.797182	0.782772	0.783317	0.802414	0.788657	0.794526	0.784904	0.8187	0.830774	0.82808	0.785987	0.80194	0.786192	0.784883	0.774891	0.796635	0.775721	0.788676	0.781493	0.771779	0.785693	0.786932	0.796196	0.776928	0.789312	0.789228	0.789369	0.781855	0.803608	0.802754	0.803041	0.801077	0.814394
79L	GCA_004102585.1	Leuconostoc mesenteroides SRCM103356	G18		0.784057	0.769191	0.786927	0.80707	0.799199	0.772876	0.789766	0.79572	0.782614	0.783175	0.797869	0.799175	0.798076	0.781704	0.7853	0.773985	0.791918	0.797737	0.7815	0.818774	0.814158	0.814558	0.786974	0.795676	0.791597	0.788076	0.776528	0.791361	0.777272	0.770064	0.782521	0.774278	0.789869	0.769657	0.782068	0.77818	0.785249	0.770285	0.791029	0.784617	0.793716	0.793337	0.793558	0.793049	0.81648
24L	GCA_001184255.1	Leuconostoc mesenteroides subsp. mesenteroides LbE16	G18		0.778713	0.765505	0.796002	0.800021	0.799412	0.77429	0.78051	0.776888	0.783265	0.783261	0.784491	0.771394	0.791003	0.76838	0.770732	0.789962	0.806723	0.783585	0.784175	0.775192	0.788918	0.783021	0.767098	0.783653	0.777045	0.774468	0.787563	0.770468	0.775857	0.784866	0.793185	0.783412	0.777716	0.782901	0.770013	0.770699	0.77752	0.790885	0.799993	0.777603	0.824155	0.819795	0.819897	0.771651	0.814319
48L	GCA_001184245.1	Leuconostoc mesenteroides subsp. dextranicum LbE15	G18		0.780684	0.772553	0.785997	0.800936	0.789074	0.768143	0.771871	0.774991	0.779601	0.779434	0.782836	0.770189	0.777844	0.766346	0.768651	0.782569	0.797664	0.779972	0.781249	0.776983	0.784545	0.781188	0.773533	0.781935	0.77694	0.772714	0.776697	0.772511	0.775865	0.780658	0.793599	0.766074	0.774517	0.778518	0.766808	0.773507	0.785313	0.784425	0.791884	0.774447	0.811956	0.817632	0.816243	0.769782	0.809286
34L	GCA_002092625.1	Leuconostoc mesenteroides subsp. mesenteroides LN08	G18		0.781673	0.777474	0.799616	0.802503	0.803669	0.771622	0.7788	0.786865	0.801031	0.800755	0.783083	0.785052	0.787731	0.773949	0.77532	0.794831	0.806731	0.790774	0.791792	0.773216	0.798615	0.791765	0.773151	0.78483	0.778986	0.771028	0.779558	0.770791	0.778982	0.779489	0.789239	0.768457	0.777549	0.770828	0.772953	0.779083	0.78404	0.785454	0.78916	0.775866	0.823822	0.830979	0.825897	0.78102	0.818293
50L	GCA_002092565.1	Leuconostoc mesenteroides subsp. mesenteroides LN05	G18		0.77412	0.776083	0.784348	0.781662	0.794006	0.778955	0.782903	0.808121	0.805909	0.806754	0.785379	0.78021	0.784153	0.783189	0.783912	0.798197	0.79138	0.779882	0.779697	0.777337	0.822102	0.804421	0.780446	0.78425	0.781113	0.779989	0.776974	0.786657	0.774611	0.797518	0.791093	0.781275	0.795292	0.798227	0.789729	0.765082	0.779847	0.800045	0.811304	0.782002	0.818492	0.809408	0.808161	0.784256	0.806402
[truncated: 171 more columns]
