# Supplementary material for: Phylogenomic analysis of the genus Leuconostoc
Source: Front Microbiol. 2022 Jul 25;13:897656. doi: 10.3389/fmicb.2022.897656 (PMC9358442; doi:10.3389/fmicb.2022.897656)
Supplement: Supplementary file 3 [file Table_3.XLSX]

## Sheet: Foglio1
Supplementary Spreadsheet S3. Splits identified in the ANI tree and Jaccard Robinson Foulds (JRF), Mutual clustering Information (MCI), and Shared Phylogenetic Information (SPI) metrics in the comparison with core genome, AAI, rpoA, pheS, and 16S rRNA gene trees.
			JRF					MCI					SPI
	split no.	split	core	AAI	rpoA	pheS	16S	core	AAI	rpoA	pheS	16S	core	AAI	rpoA	pheS	16S
G1	165	2L 1L	1	1	1	1	1	0.0758415	0.0758415	0.0758415	0.0758415	0.0758415	8.73809	8.73809	8.73809	8.73809	8.73809
G2	149	160L 152L 163L 151L 167L 164L 159L 166L 157L 161L 162L 158L 165L 153L 155L 156L 154L	1	1	1	1	1	0.397595	0.397595	0.397595	0.397595	0.397595	81.5651	81.5651	81.5651	81.5651	81.5651
G4	132	133L 134L 135L	1	1	1	1	0.5	0.105591	0.105591	0.105591	0.105591	0.000282227	15.8844	15.8844	15.8844	15.8844	7.15313
G6	147	137L 138L 136L	1	1	1	1	0.0140845	0.105591	0.105591	0.105591	0.105591	0.000187709	15.8844	15.8844	15.8844	15.8844	0.027221
G7	136	145L 143L 141L 144L 140L 142L 139L 149L 148L 147L 150L 146L	1	1	1	1	1	0.309543	0.309543	0.309543	0.309543	0.309543	53.3936	62.0625	53.3936	62.0625	53.3936
G9+G10	110	168L 171L 170L 179L 175L 183L 185L 177L 181L 187L 188L 178L 186L 182L 184L 176L 180L 173L 172L 169L	1	0.95	1	1	1	0.445065	0.00130429	0.445065	0.445065	0.445065	92.0371	76.3926	83.4261	83.4261	92.0371
G9a	111	168L 171L 170L	1	1	1	1	0.666667	0.105591	0.105591	0.105591	0.105591	0.000282227	15.8844	15.8844	15.8844	15.8844	7.15313
G9b	127	173L 172L 169L	1	1	1	0.5	0.0140845	0.105591	0.105591	0.105591	0.000282227	0.000568485	15.8844	15.8844	15.8844	11.4921	0.027221
G10	114	179L 175L 183L 185L 177L 181L 187L 188L 178L 186L 182L 184L 176L 180L	1	0.857143	0.928571	0.65	1	0.346269	0.00272478	0.00135246	0.000899462	0.346269	70.2115	54.48	61.5568	52.0199	54.48
G12	81	208L 209L 204L 196L 197L 207L 217L 198L 195L 215L 203L 206L 212L 218L 211L 216L 190L 201L 202L 199L 194L 193L 192L 210L 213L 200L 214L 191L 205L	0.965517	0.965517	0.965517	1	1	0.569005	0.0405648	0.569005	0.569005	0.569005	110.744	113.454	110.744	81.2571	91.7826
G13	195	102L 94L 101L 97L 96L 98L 100L 99L	1	1	1	0.205128	0.189189	0.228538	0.228538	0.228538	0.0055745	0.00392156	43.9792	43.9792	43.9792	18.2806	5.03765
G14	167	119L 118L 127L 117L 123L 112L 130L 129L 116L 114L 128L 121L 115L 124L 113L 125L 105L 111L 108L 109L 110L 107L 104L 106L 126L 122L 131L 132L 103L	1	1	1	1	1	0.569005	0.569005	0.569005	0.569005	0.569005	119.287	119.287	110.744	119.287	119.287
G16	202	5L 4L	1	1	1	1	1	0.0758415	0.0758415	0.0758415	0.0758415	0.0758415	8.73809	8.73809	8.73809	8.73809	8.73809
G17	203	93L 92L 91L 88L 90L 89L	1	1	1	1	0.666667	0.183122	0.183122	0.183122	0.183122	0.00374463	33.7382	33.7382	33.7382	33.7382	26.5784
G18	73	208L 209L 204L 196L 197L 207L 217L 198L 195L 215L 203L 206L 212L 218L 211L 216L 190L 201L 202L 199L 194L 193L 192L 210L 213L 200L 214L 191L 205L 220L 168L 171L 170L 179L 175L 183L 185L 177L 181L 187L 188L 178L 186L 182L 184L 176L 180L 173L 172L 169L 189L 133L 134L 135L 221L 145L 143L 141L 144L 140L 142L 139L 149L 148L 147L 150L 146L 137L 138L 136L 219L 160L 152L 163L 151L 167L 164L 159L 166L 157L…	1	1	1	0.9375	0.6125	0.950956	0.950956	0.950956	0.0519277	0.0477805	202.806	202.806	202.806	172.174	87.9977
	1	29L 16L 76L 80L 83L 79L 85L 86L 78L 75L 77L 82L 81L 45L 84L 35L 22L 36L 15L 20L 87L 23L 41L 6L 32L 18L 25L 42L 12L 17L 34L 70L 69L 63L 57L 73L 62L 61L 71L 59L 64L 60L 72L 66L 65L 68L 67L 54L 51L 55L 56L 52L 58L 30L 50L 21L 46L 47L 13L 27L 10L 37L 48L 24L 9L 31L 49L 208L 209L 204L 196L 197L 207L 217L 198L 195L 215L 203L 206L 212L 218L 211L 216L 190L 201L 202L 199L 194L 193L 192L 210L 213L 200L 214…	0.333333	0.333333	0.333333	0.333333	0.333333	0.000124846	0.000187709	0.00103305	0.000314329	0.00050654	3.01017	3.88011	0.00677323	0.00677323	0.00677323
	2	29L 16L 76L 80L 83L 79L 85L 86L 78L 75L 77L 82L 81L 45L 84L 35L 22L 36L 15L 20L 87L 23L 41L 6L 32L 18L 25L 42L 12L 17L 34L 70L 69L 63L 57L 73L 62L 61L 71L 59L 64L 60L 72L 66L 65L 68L 67L 54L 51L 55L 56L 52L 58L 30L 50L 21L 46L 47L 13L 27L 10L 37L 48L 24L 9L 31L 49L 208L 209L 204L 196L 197L 207L 217L 198L 195L 215L 203L 206L 212L 218L 211L 216L 190L 201L 202L 199L 194L 193L 192L 210L 213L 200L 214…	0.5	1	1	0.75	0.2	0.000282227	0.105591	0.105591	0.00165454	0.000492151	11.4921	15.8844	15.8844	0.027221	0.027221
	3	29L 16L 76L 80L 83L 79L 85L 86L 78L 75L 77L 82L 81L 45L 84L 35L 22L 36L 15L 20L 87L 23L 41L 6L 32L 18L 25L 42L 12L 17L 34L 70L 69L 63L 57L 73L 62L 61L 71L 59L 64L 60L 72L 66L 65L 68L 67L 54L 51L 55L 56L 52L 58L 30L 50L 21L 46L 47L 13L 27L 10L 37L 48L 24L 9L 31L 49L 208L 209L 204L 196L 197L 207L 217L 198L 195L 215L 203L 206L 212L 218L 211L 216L 190L 201L 202L 199L 194L 193L 192L 210L 213L 200L 214…	1	1	1	0.75	0.142857	0.13304	0.13304	0.13304	0.13304	0.000250869	22.287	22.287	22.287	22.287	0.0822476
	4	29L 16L 76L 80L 83L 79L 85L 86L 78L 75L 77L 82L 81L 45L 84L 35L 22L 36L 15L 20L 87L 23L 41L 6L 32L 18L 25L 42L 12L 17L 34L 70L 69L 63L 57L 73L 62L 61L 71L 59L 64L 60L 72L 66L 65L 68L 67L 54L 51L 55L 56L 52L 58L 30L 50L 21L 46L 47L 13L 27L 10L 37L 48L 24L 9L 31L 49L 208L 209L 204L 196L 197L 207L 217L 198L 195L 215L 203L 206L 212L 218L 211L 216L 190L 201L 202L 199L 194L 193L 192L 210L 213L 200L 214…	0.5	1	0.4	0.0142857	0.121212	0.000378093	0.183122	0.00292668	0.00114515	0.00114515	19.3671	30.2788	5.56817	11.4921	0.313693
	5	29L 16L 76L 80L 83L 79L 85L 86L 78L 75L 77L 82L 81L 45L 84L 35L 22L 36L 15L 20L 87L 23L 41L 6L 32L 18L 25L 42L 12L 17L 34L 70L 69L 63L 57L 73L 62L 61L 71L 59L 64L 60L 72L 66L 65L 68L 67L 54L 51L 55L 56L 52L 58L 30L 50L 21L 46L 47L 13L 27L 10L 37L 48L 24L 9L 31L 49L 208L 209L 204L 196L 197L 207L 217L 198L 195L 215L 203L 206L 212L 218L 211L 216L 190L 201L 202L 199L 194L 193L 192L 210L 213L 200L 214…	1	0.666667	0.444444	0.166667	0.222222	0.228538	0.00501782	0.000761622	0.0133962	0.000761622	43.9792	28.1633	25.7877	5.03765	0.441324
	6	29L 16L 76L 80L 83L 79L 85L 86L 78L 75L 77L 82L 81L 45L 84L 35L	0.5	0.5	0.571429	0.111111	0.07	0.00407931	0.00155334	0.00635369	0.00207618	0.0026016	34.2984	39.5366	29.5153	0.746634	20.4498
	7	29L 16L 76L 80L 83L 79L 85L 86L 78L 75L 77L 82L 81L 45L 84L	1	0.9375	0.533333	0.25	0.333333	0.363847	0.00342289	0.00392156	0.00145265	0.00145265	74.104	69.2461	40.6795	0.695104	21.0599
	8	29L 16L	1	1	0.666667	0.25	0.25	0.0758415	0.0758415	0.000378093	0.000187709	0.000187709	8.73809	8.73809	7.15313	5.03765	5.03765
	9	76L 80L 83L 79L 85L 86L 78L 75L 77L 82L 81L 45L 84L	0.923077	0.846154	0.769231	0.388889	0.75	0.000833167	0.000833167	0.00690063	0.000833167	0.000833167	57.5389	50.455	57.5389	0.592825	57.5389
	10	76L 80L 83L 79L 85L 86L 78L 75L 77L 82L 81L	0.818182	0.846154	0.916667	0.416667	0.916667	0.00105486	0.00176662	0.000701556	0.00140988	0.000701556	49.1099	50.455	36.409	4.49016	46.1855
	11	76L 80L	0.2	0.333333	0.333333	0.00934579	0.333333	0.00116798	0.000314329	0.000124846	0.000378093	0.000250869	0.00677323	0.00677323	0.00677323	0.00677323	0.00677323
	12	83L 79L 85L 86L 78L 75L 77L 82L 81L	0.727273	0.727273	0.818182	0.454545	0.5	0.00853806	0.00202352	0.00503781	0.00057123	0.00057123	4.8312	15.1272	42.0119	4.8312	15.1272
	13	83L 79L 85L 86L 78L	0.333333	0.125	0.285714	0.25	0.375	0.000314329	0.000952006	0.0125781	0.000952006	0.000791442	0.137738	8.11118	0.165684	0.137738	0.221987
	14	83L 79L 85L	0.0140845	0.25	0.333333	0.4	0.4	0.000187709	0.000282227	0.000282227	0.000377193	0.000187709	0.027221	9.47506	0.027221	0.027221	0.0135784
	15	79L 85L	0.333333	1	0.25	0.333333	0.666667	0.000124846	0.0758415	0.000187709	0.000187709	0.000314329	0.00677323	8.73809	0.00677323	0.00677323	7.15313
	16	86L 78L	0.666667	0.333333	0.25	0.333333	1	0.000442162	0.000250869	0.000187709	0.000187709	0.0758415	7.15313	0.00677323	0.00677323	0.00677323	8.73809
	17	75L 77L 82L 81L	0.4	0.666667	0.0190476	0.2	0.166667	0.00303784	0.000631646	0.000377193	0.000250869	0.000377193	0.0615387	17.8947	0.0822476	0.0822476	0.0822476
	18	75L 77L	0.333333	1	0.333333	0.333333	0.333333	0.000187709	0.0758415	0.000187709	0.000124846	0.000187709	0.00677323	8.73809	0.00677323	0.00677323	0.00677323
	19	82L 81L	0.333333	0.333333	0.333333	0.5	0.333333	0.000124846	0.000250869	0.000701556	0.000187709	0.000124846	0.00677323	5.03765	0.00677323	6.41616	0.00677323
	20	45L 84L	0.25	0.25	0.2	0.333333	0.333333	0.00050654	0.000187709	0.000250869	0.00050654	0.000378093	0.00677323	0.00677323	0.00677323	0.00677323	0.00677323
	21	22L 36L 15L 20L 87L 23L 41L 6L 32L 18L 25L 42L 12L 17L 34L 70L 69L 63L 57L 73L 62L 61L 71L 59L 64L 60L 72L 66L 65L 68L 67L 54L 51L 55L 56L 52L 58L 30L 50L 21L 46L 47L 13L 27L 10L 37L 48L 24L 9L 31L 49L 208L 209L 204L 196L 197L 207L 217L 198L 195L 215L 203L 206L 212L 218L 211L 216L 190L 201L 202L 199L 194L 193L 192L 210L 213L 200L 214L 191L 205L 220L 168L 171L 170L 179L 175L 183L 185L 177L 181L 18…	0.235294	0.631579	0.153846	0.275862	0.188679	0.00158116	0.00398257	0.00806674	0.00158116	0.00158116	24.0791	69.9356	13.3505	9.91826	13.3505
	22	22L 36L 15L 20L	0.444444	0.25	0.75	0.333333	0.0769231	0.000377193	0.00127859	0.000250869	0.000759787	0.000377193	15.1272	0.0615387	13.5625	0.0822476	0.0615387
	23	22L 36L	0.333333	0.25	0.333333	0.285714	0.333333	0.000378093	0.00130429	0.000187709	0.000187709	0.000314329	5.03765	3.9832	5.56817	5.27866	0.00677323
	24	15L 20L	0.2	0.166667	1	0.00934579	0.333333	0.00123596	0.000314329	0.0758415	0.00535439	0.000124846	4.65063	0.00677323	8.73809	0.00677323	0.00677323
	25	87L 23L 41L 6L 32L 18L 25L 42L 12L 17L 34L 70L 69L 63L 57L 73L 62L 61L 71L 59L 64L 60L 72L 66L 65L 68L 67L 54L 51L 55L 56L 52L 58L 30L 50L 21L 46L 47L 13L 27L 10L 37L 48L 24L 9L 31L 49L 208L 209L 204L 196L 197L 207L 217L 198L 195L 215L 203L 206L 212L 218L 211L 216L 190L 201L 202L 199L 194L 193L 192L 210L 213L 200L 214L 191L 205L 220L 168L 171L 170L 179L 175L 183L 185L 177L 181L 187L 188L 178L 186…	0.276596	0.651163	0.457143	0.153005	0.163265	0.00374657	0.00469508	0.00186389	0.0425134	0.00660668	18.8385	77.5282	9.17887	12.342	6.06907
	26	87L 23L 41L 6L 32L 18L 25L 42L 12L	1	0.192308	0.571429	0.4	0.210526	0.249882	0.00057123	0.00173024	0.00114794	0.00114794	48.7623	9.86208	4.8312	15.1272	0.796387
	27	87L 23L 41L 6L	1	1	0.25	1	0.375	0.13304	0.13304	0.00114794	0.13304	0.000250869	22.287	22.287	13.0301	19.4797	8.12819
	28	87L 23L	0.666667	1	0.1	1	0.333333	0.00535439	0.0758415	0.0015114	0.0758415	0.000250869	7.15313	8.73809	0.00677323	8.73809	5.56817
	29	41L 6L	0.4	0.25	0.333333	1	0.25	0.000124846	0.000314329	0.00186389	0.0758415	0.000250869	5.93074	0.00677323	0.00677323	8.73809	0.00677323
	30	32L 18L 25L 42L 12L	0.5	0.571429	0.307692	0.6	0.0909091	0.000791442	0.000631646	0.00193195	0.000952006	0.00209811	19.7574	13.9299	0.109926	12.3401	0.165684
	31	32L 18L 25L 42L	0.5	1	0.2	0.5	0.166667	0.000504116	0.13304	0.00140988	0.00207618	0.000250869	6.41616	22.287	0.0822476	6.41616	0.0615387
	32	32L 18L 25L	1	1	0.25	0.333333	0.2	0.105591	0.105591	0.000187709	0.00105486	0.0031278	15.8844	15.8844	9.13402	0.027221	0.027221
	33	32L 18L	0.25	0.333333	0.333333	0.333333	0.333333	0.000124846	0.0240786	0.00050654	0.000124846	0.0200308	0.00677323	5.56817	4.34577	5.93074	0.00677323
	34	17L 34L 70L 69L 63L 57L 73L 62L 61L 71L 59L 64L 60L 72L 66L 65L 68L 67L 54L 51L 55L 56L 52L 58L 30L 50L 21L 46L 47L 13L 27L 10L 37L 48L 24L 9L 31L 49L 208L 209L 204L 196L 197L 207L 217L 198L 195L 215L 203L 206L 212L 218L 211L 216L 190L 201L 202L 199L 194L 193L 192L 210L 213L 200L 214L 191L 205L 220L 168L 171L 170L 179L 175L 183L 185L 177L 181L 187L 188L 178L 186L 182L 184L 176L 180L 173L 172L 169…	0.787234	0.72549	0.380952	0.675676	0.263158	0.00507169	0.00764723	0.00252279	0.0195825	0.00252279	18.8859	97.1005	18.8859	75.3003	5.21114
	35	17L 34L 70L 69L 63L 57L 73L 62L 61L 71L 59L 64L 60L 72L 66L 65L 68L 67L 54L 51L 55L 56L 52L 58L 30L 50L 21L 46L 47L 13L 27L 10L 37L 48L 24L 9L 31L 49L 208L 209L 204L 196L 197L 207L 217L 198L 195L 215L 203L 206L 212L 218L 211L 216L 190L 201L 202L 199L 194L 193L 192L 210L 213L 200L 214L 191L 205L 220L 168L 171L 170L 179L 175L 183L 185L 177L 181L 187L 188L 178L 186L 182L 184L 176L 180L 173L 172L 169…	0.627907	0.893617	0.281879	0.142857	0.3	0.0133097	0.0043665	0.00731587	0.00583729	0.017891	127.998	127.998	42.4972	28.1573	7.28351
	36	17L 34L 70L 69L 63L 57L 73L 62L 61L 71L 59L 64L 60L 72L 66L 65L 68L 67L 54L 51L 55L 56L 52L 58L 30L 50L 21L 46L 47L 13L 27L 10L 37L 48L 24L 9L 31L	0.255172	0.178771	0.698113	0.755102	0.555556	0.00650911	0.0264719	0.0168798	0.00507169	0.00775395	13.2984	5.21114	93.568	100.931	10.5649
	37	17L 34L 70L 69L 63L 57L 73L 62L 61L 71L 59L 64L 60L 72L 66L 65L 68L 67L 54L 51L 55L 56L 52L 58L 30L 50L 21L 46L 47L 13L 27L 10L	1	0.125	1	0.864865	0.589744	0.605187	0.00874446	0.605187	0.00215273	4.44319e-06	127.223	8.54765	127.223	106.783	23.716
	38	17L 34L 70L 69L 63L 57L 73L 62L 61L 71L 59L 64L 60L 72L 66L 65L 68L 67L 54L 51L 55L 56L 52L 58L 30L 50L 21L 46L	1	0.357143	1	0.787879	0.666667	0.556422	0.00564844	0.556422	0.00186389	0.00186389	116.525	29.0561	116.525	68.3899	32.6028
	39	17L 34L 70L 69L 63L 57L 73L 62L 61L 71L 59L 64L 60L 72L 66L 65L 68L 67L 54L 51L 55L 56L 52L 58L	0.708333	1	1	0.833333	0.785714	0.300832	0.503258	0.503258	0.0264581	0.00317809	61.6649	104.846	104.846	61.6649	89.2608
	40	17L 34L	1	1	1	1	0.2	0.0758415	0.0758415	0.0758415	0.0758415	0.000124846	8.73809	8.73809	8.73809	8.73809	2.62957
	41	70L 69L 63L 57L 73L 62L 61L 71L 59L 64L 60L 72L 66L 65L 68L 67L 54L 51L 55L 56L 52L 58L	1	1	1	1	1	0.474838	0.474838	0.474838	0.474838	0.474838	98.594	98.594	60.2496	89.9978	83.2208
	42	70L 69L 63L	1	1	0.166667	0.25	0.4	0.105591	0.105591	0.000858893	0.000187709	0.00227273	15.8844	15.8844	0.027221	0.027221	7.15313
	43	70L 69L	1	1	0.333333	0.222222	1	0.0758415	0.0758415	0.000250869	0.00267374	0.0758415	8.73809	8.73809	0.00677323	4.8312	6.41616
	44	57L 73L 62L 61L 71L 59L 64L 60L 72L 66L 65L 68L 67L 54L 51L 55L 56L 52L 58L	0.0913706	0.947368	0.904762	0.818182	0.315789	0.249035	0.00123596	0.00123596	0.00630392	0.00123596	50.1597	80.0171	79.7256	76.69	65.9742
	45	57L 73L 62L 61L 71L 59L 64L 60L 72L 66L 65L 68L 67L 54L	1	0.928571	0.526316	0.608696	0.357143	0.346269	0.0134558	0.00135246	0.00458645	0.0099059	70.2115	61.5568	12.6342	49.2305	41.9294
	46	57L 73L 62L 61L 71L 59L 64L 60L 72L 66L 65L 68L 67L	0.769231	0.846154	0.578947	0.5	0.75	0.25304	0.0134243	0.00209811	0.000833167	0.00424819	44.101	50.455	46.0021	37.5658	36.1527
	47	73L 62L 61L 71L 59L 64L 60L 72L 66L 65L 68L 67L	1	1	0.578947	0.428571	0.769231	0.309543	0.309543	0.00154182	0.0137067	0.00512336	53.3936	62.0625	1.26739	43.8958	52.0471
	48	73L 62L 61L 71L 59L 64L 60L 72L 66L	0.692308	0.8	0.388889	0.272727	0.636364	0.000858893	0.00628717	0.00057123	0.00057123	0.00472948	39.9415	20.6749	0.563185	0.334602	15.1272
	49	73L 62L 61L 71L 59L 64L 60L	0.636364	0.625	0.125	0.333333	0.125	0.042245	0.00202352	0.00295176	0.000442162	0.000442162	5.27866	35.2823	0.377352	0.249731	5.27866
	50	73L 62L 61L 71L 59L 64L	0.333333	0.75	0.222222	0.272727	0.625	0.0120714	0.000568485	0.000568485	0.00312961	0.000378093	11.4921	26.5784	0.278157	0.172587	5.56817
	51	73L 62L	0.666667	0.333333	0.25	0.333333	0.333333	0.000124846	0.000187709	0.000124846	0.000124846	0.000124846	0.00677323	0.00677323	0.00677323	0.00677323	0.00677323
	52	61L 71L 59L 64L	0.285714	0.571429	0.333333	0.333333	0.5	0.0183771	0.000250869	0.000250869	0.000250869	0.00221146	0.0615387	16.7572	11.3374	0.0615387	16.7572
	53	61L 71L 59L	0.2	0.6	0.153846	0.666667	0.4	0.000187709	0.000377193	0.000664821	0.000664821	0.00175626	0.027221	11.4921	0.027221	7.15313	0.027221
	54	61L 71L	0.333333	0.5	0.166667	0.25	0.333333	0.0424189	0.000701556	0.000636234	0.000314329	0.00123596	0.00677323	6.41616	0.00677323	0.00677323	0.00677323
	55	72L 66L	0.333333	0.00947867	0.333333	0.25	0.333333	0.000124846	0.000250869	0.000124846	0.000187709	0.00116798	0.00677323	0.00677323	4.21453	0.00677323	0.00677323
	56	65L 68L 67L	0.428571	0.015	0.133333	1	0.0142857	0.000187709	0.000282227	0.000187709	0.105591	0.0031278	10.8401	0.027221	7.65723	15.8844	0.0135784
	57	65L 68L	0.333333	0.00952381	0.00934579	1	0.333333	0.000187709	0.000442162	0.000701556	0.0758415	0.000250869	5.93074	0.00677323	0.00677323	8.73809	0.00677323
	58	51L 55L 56L 52L 58L	1	1	0.333333	0.4	0.714286	0.158769	0.158769	0.00176662	0.000631646	0.0516433	28.1974	28.1974	0.137738	5.93074	23.153
	59	51L 55L	0.666667	1	0.333333	0.333333	0.2	0.0630874	0.0758415	0.000250869	0.000124846	0.00222593	7.15313	8.73809	4.49016	5.03765	0.00677323
	60	56L 52L 58L	0.25	1	0.142857	0.125	0.6	0.0206151	0.105591	0.000282227	0.000377193	0.0175149	0.027221	15.8844	0.027221	0.027221	12.3401
	61	52L 58L	0.5	0.333333	0.142857	0.333333	0.333333	0.000314329	0.00207993	0.000124846	0.000187709	0.00165128	6.41616	0.00677323	4.34577	0.00677323	5.56817
	62	30L 50L 21L 46L	1	1	1	0.666667	0.0196078	0.13304	0.13304	0.13304	0.00154182	0.000250869	22.287	22.287	22.287	17.8947	0.0615387
	63	30L 50L 21L	0.666667	0.666667	0.666667	0.666667	0.142857	0.0778133	0.000187709	0.000956639	0.00135246	0.00105486	7.15313	7.15313	7.15313	7.15313	0.027221
	64	30L 50L	0.333333	0.25	0.25	0.285714	0.25	0.00186389	0.000250869	0.00057123	0.00116798	0.000187709	0.00677323	0.0135784	0.00677323	5.27866	0.00677323
	65	47L 13L 27L 10L	1	1	1	1	0.125	0.13304	0.13304	0.13304	0.13304	0.00180766	22.287	22.287	13.5625	22.287	0.0822476
	66	47L 13L 27L	1	1	0.5	0.5	0.166667	0.105591	0.105591	0.00115357	0.000568485	0.000282227	15.8844	15.8844	13.5625	11.4921	0.027221
	67	47L 13L	1	1	0.00934579	0.333333	0.333333	0.0758415	0.0758415	0.00123596	0.000187709	0.000187709	8.73809	8.73809	0.00677323	0.00677323	2.50927
	68	37L 48L 24L 9L 31L	0.4	0.0909091	0.4	0.6	0.0769231	0.00143838	0.000314329	0.00345799	0.000314329	0.000472611	11.484	0.165684	12.3401	12.3401	0.165684
	69	48L 24L 9L 31L	1	1	1	1	0.2	0.13304	0.13304	0.13304	0.13304	0.00127859	22.287	22.287	22.287	22.287	0.0822476
	70	48L 24L 9L	1	1	0.5	0.666667	0.166667	0.105591	0.105591	0.00237764	0.000282227	0.0206151	15.8844	15.8844	10.3095	7.15313	0.027221
	71	48L 24L	0.00934579	1	0.00934579	0.166667	0.333333	0.00137297	0.0758415	0.000124846	0.000701556	0.000187709	0.00677323	8.73809	0.00677323	4.34577	0.00677323
	72	49L 208L 209L 204L 196L 197L 207L 217L 198L 195L 215L 203L 206L 212L 218L 211L 216L 190L 201L 202L 199L 194L 193L 192L 210L 213L 200L 214L 191L 205L 220L 168L 171L 170L 179L 175L 183L 185L 177L 181L 187L 188L 178L 186L 182L 184L 176L 180L 173L 172L 169L 189L 133L 134L 135L 221L 145L 143L 141L 144L 140L 142L 139L 149L 148L 147L 150L 146L 137L 138L 136L 219L 160L 152L 163L 151L 167L 164L 159L 166L …	1	1	0.721519	1	0.64557	0.947345	0.947345	0.0154324	0.947345	0.0627548	202.019	202.019	110.521	202.019	94.3787
	74	208L 209L 204L 196L 197L 207L 217L 198L 195L 215L 203L 206L 212L 218L 211L 216L 190L 201L 202L 199L 194L 193L 192L 210L 213L 200L 214L 191L 205L 220L 168L 171L 170L 179L 175L 183L 185L 177L 181L 187L 188L 178L 186L 182L 184L 176L 180L 173L 172L 169L 189L 133L 134L 135L 221L 145L 143L 141L 144L 140L 142L 139L 149L 148L 147L 150L 146L 137L 138L 136L 219L 160L 152L 163L 151L 167L 164L 159L 166L 157L…	1	1	1	1	0.55814	0.969857	0.969857	0.969857	0.969857	0.0123966	206.928	206.928	206.928	206.928	78.2175
	75	208L 209L 204L 196L 197L 207L 217L 198L 195L 215L 203L 206L 212L 218L 211L 216L 190L 201L 202L 199L 194L 193L 192L 210L 213L 200L 214L 191L 205L 220L 168L 171L 170L 179L 175L 183L 185L 177L 181L 187L 188L 178L 186L 182L 184L 176L 180L 173L 172L 169L 189L 133L 134L 135L 221L 145L 143L 141L 144L 140L 142L 139L 149L 148L 147L 150L 146L 137L 138L 136L 219L 160L 152L 163L 151L 167L 164L 159L 166L 157L…	1	1	1	1	0.406593	0.975119	0.975119	0.975119	0.975119	0.00703257	208.076	208.076	208.076	208.076	189.58
	76	208L 209L 204L 196L 197L 207L 217L 198L 195L 215L 203L 206L 212L 218L 211L 216L 190L 201L 202L 199L 194L 193L 192L 210L 213L 200L 214L 191L 205L 220L 168L 171L 170L 179L 175L 183L 185L 177L 181L 187L 188L 178L 186L 182L 184L 176L 180L 173L 172L 169L 189L 133L 134L 135L 221L 145L 143L 141L 144L 140L 142L 139L 149L 148L 147L 150L 146L 137L 138L 136L 219L 160L 152L 163L 151L 167L 164L 159L 166L 157L…	1	1	1	1	0.978022	0.977558	0.977558	0.977558	0.977558	0.0240487	208.608	208.608	208.608	208.608	43.6711
	77	208L 209L 204L 196L 197L 207L 217L 198L 195L 215L 203L 206L 212L 218L 211L 216L 190L 201L 202L 199L 194L 193L 192L 210L 213L 200L 214L 191L 205L 220L 168L 171L 170L 179L 175L 183L 185L 177L 181L 187L 188L 178L 186L 182L 184L 176L 180L 173L 172L 169L 189L 133L 134L 135L 221L 145L 143L 141L 144L 140L 142L 139L 149L 148L 147L 150L 146L 137L 138L 136L 219L 160L 152L 163L 151L 167L 164L 159L 166L 157L…	1	1	1	0.396825	0.366667	0.979869	0.979869	0.979869	0.0220081	0.00724462	209.111	209.111	209.111	128.573	46.3894
	78	208L 209L 204L 196L 197L 207L 217L 198L 195L 215L 203L 206L 212L 218L 211L 216L 190L 201L 202L 199L 194L 193L 192L 210L 213L 200L 214L 191L 205L 220L 168L 171L 170L 179L 175L 183L 185L 177L 181L 187L 188L 178L 186L 182L 184L 176L 180L 173L 172L 169L 189L 133L 134L 135L 221L 145L 143L 141L 144L 140L 142L 139L 149L 148L 147L 150L 146L 137L 138L 136L 219L 160L 152L 163L 151L 167L 164L 159L 166L 157L…	1	1	1	1	1	0.975119	0.975119	0.975119	0.975119	0.975119	208.076	208.076	208.076	208.076	208.076
	79	208L 209L 204L 196L 197L 207L 217L 198L 195L 215L 203L 206L 212L 218L 211L 216L 190L 201L 202L 199L 194L 193L 192L 210L 213L 200L 214L 191L 205L 220L 168L 171L 170L 179L 175L 183L 185L 177L 181L 187L 188L 178L 186L 182L 184L 176L 180L 173L 172L 169L 189L	1	1	0.470588	0.71831	1	0.788513	0.788513	0.0441316	0.00544022	0.788513	167.344	167.344	41.9973	47.304	167.344
	80	208L 209L 204L 196L 197L 207L 217L 198L 195L 215L 203L 206L 212L 218L 211L 216L 190L 201L 202L 199L 194L 193L 192L 210L 213L 200L 214L 191L 205L 220L	1	0.967742	1	1	0.967742	0.581321	0.00608408	0.581321	0.581321	0.00505712	79.1247	116.106	121.989	74.4429	79.1247
	82	208L 209L 204L 196L 197L 207L 217L 198L 195L 215L 203L 206L 212L 218L 211L 216L 190L 201L 202L 199L 194L 193L 192L 210L 213L 200L 214L 191L	0.689655	0.933333	0.827586	0.689655	0.827586	0.0104896	0.00756987	0.00469508	0.00469508	0.00186389	110.744	68.8573	110.744	110.744	110.744
	83	208L 209L	0.25	0.333333	0.2	0.333333	0.333333	0.000124846	0.00116798	0.000187709	0.00050654	0.000442162	0.00677323	5.56817	0.00677323	0.00677323	4.21453
	84	204L 196L 197L 207L 217L 198L 195L 215L 203L 206L 212L 218L 211L 216L 190L 201L 202L 199L 194L 193L 192L 210L 213L 200L 214L 191L	0.689655	0.807692	0.896552	0.714286	0.689655	0.00172178	0.00521748	0.00172178	0.0152107	0.0115098	94.5158	77.7945	54.1049	94.5158	91.8031
	85	204L 196L 197L 207L 217L 198L 195L	0.5	0.25	0.238095	0.555556	0.176471	0.00225386	0.00202352	0.0046219	0.000442162	0.000442162	23.5474	0.207606	20.0012	28.5318	5.27866
	86	204L 196L 197L 207L 217L 198L	0.625	0.333333	0.1	0.571429	0.230769	0.00133923	0.000952006	0.000568485	0.000378093	0.000568485	17.9997	5.56817	0.278157	5.56817	0.313693
	87	196L 197L 207L 217L 198L	0.6	0.125	0.4	0.375	0.125	0.000472611	0.00176662	0.000314329	0.000314329	0.00451552	12.3401	0.109926	5.93074	0.109926	0.193767
	88	196L 197L 207L 217L	0.3	0.3	0.2	0.5	0.2	0.000377193	0.000631646	0.00289833	0.00154182	0.000250869	6.41616	13.5625	0.0615387	6.41616	0.0822476
	89	196L 197L 207L	0.666667	1	0.0142857	0.25	0.25	0.000377193	0.105591	0.000956639	0.000568485	0.000187709	10.8401	9.86208	0.0409284	0.027221	0.027221
	90	196L 197L	0.333333	1	0.333333	0.222222	0.333333	0.000378093	0.0758415	0.000124846	0.000442162	0.000701556	5.03765	8.73809	0.00677323	4.8312	0.00677323
	91	215L 203L 206L 212L 218L 211L 216L 190L 201L 202L 199L 194L 193L 192L 210L 213L 200L 214L 191L	0.655172	0.5	0.521739	0.5	0.52	0.00374463	0.00185849	0.00123596	0.00123596	0.00311279	31.5636	64.3337	33.3387	3.60881	7.29573
	92	215L 203L 206L 212L 218L 211L 216L 190L 201L 202L 199L 194L 193L 192L	0.352941	0.619048	0.555556	0.352941	0.4	0.0022651	0.00696692	0.000899462	0.00135246	0.00180766	17.1039	8.30199	4.09424	8.30199	3.90629
	93	215L 203L 206L 212L 218L 211L 216L	0.625	0.428571	0.307692	0.375	0.4375	0.00248533	0.0140053	0.00318673	0.0125439	0.000664821	22.9417	10.8401	20.4265	0.207606	24.9058
	94	215L 203L 206L 212L 218L	1	1	0.3	0.666667	0.25	0.158769	0.158769	0.000631646	0.00143838	0.000314329	25.0274	28.1974	0.137738	25.0274	15.7007
	95	215L 203L 206L 212L	0.75	0.5	0.4	0.666667	0.235294	0.000504116	0.00599308	0.000377193	0.00303784	0.000250869	13.5625	15.8641	0.0615387	0.0822476	11.3374
	96	215L 203L	0.333333	1	0.166667	0.25	0.111111	0.000378093	0.0758415	0.000966088	0.00130429	0.000378093	4.8312	8.73809	4.34577	5.93074	3.45269
	97	206L 212L	1	1	0.25	0.00938967	0.25	0.0758415	0.0758415	0.000187709	0.000124846	0.000124846	8.73809	8.73809	0.00677323	0.00677323	4.09424
	98	211L 216L	0.333333	0.333333	0.333333	0.25	0.666667	0.000250869	0.00329517	0.000124846	0.000187709	0.000250869	0.00677323	0.00677323	4.09424	5.56817	7.15313
	99	190L 201L 202L 199L 194L 193L 192L	0.714286	0.857143	0.142857	0.666667	0.285714	0.00202352	0.000664821	0.000442162	0.000888546	0.00179431	23.153	30.2788	0.334602	23.153	5.27866
	100	190L 201L 202L 199L	0.75	1	0.166667	0.4	0.166667	0.000250869	0.13304	0.00114794	0.00101793	0.000250869	13.5625	22.287	0.0822476	0.0615387	0.0615387
	101	201L 202L 199L	0.25	0.5	0.2	0.333333	0.0140845	0.000761622	0.000377193	0.000187709	0.0332305	0.000187709	0.027221	9.13402	0.027221	0.027221	0.027221
	102	201L 202L	1	1	0.181818	0.333333	0.333333	0.0758415	0.0758415	0.00110034	0.000124846	0.00229953	8.73809	8.73809	4.49016	4.8312	0.00677323
	103	194L 193L 192L	0.0142857	0.0149254	0.2	0.25	0.25	0.000282227	0.00125277	0.00115357	0.000472611	0.00368137	0.027221	0.027221	0.027221	10.3095	0.0135784
	104	193L 192L	1	1	0.333333	0.333333	0.5	0.0758415	0.0758415	0.000124846	0.000124846	0.0007672	8.73809	8.73809	0.00677323	0.00677323	6.41616
	105	210L 213L 200L 214L 191L	0.0909091	0.142857	0.25	0.0833333	0.333333	0.000314329	0.00911621	0.000631646	0.000791442	0.00243292	0.109926	0.137738	5.93074	0.137738	5.93074
	106	210L 213L 200L 214L	0.5	0.5	0.5	0.153846	0.4	0.000377193	0.00289833	0.000504116	0.000250869	0.00154182	6.41616	0.0822476	6.41616	0.0822476	11.0661
	107	210L 213L	0.2	0.5	0.333333	0.333333	1	0.000314329	0.000378093	0.000124846	0.000378093	0.0758415	0.00677323	6.41616	0.00677323	4.49016	7.15313
	108	200L 214L	0.00934579	0.00956938	0.333333	0.25	0.333333	0.00050654	0.00050654	0.000314329	0.000124846	0.000833167	0.00677323	0.0135784	0.00677323	0.00677323	0.00677323
	109	168L 171L 170L 179L 175L 183L 185L 177L 181L 187L 188L 178L 186L 182L 184L 176L 180L 173L 172L 169L 189L	1	0.952381	1	1	0.904762	0.460128	0.0055745	0.460128	0.460128	0.00700348	95.3553	86.7517	95.3553	62.1477	79.7256
	112	171L 170L	1	1	0.333333	0.5	0.00934579	0.0758415	0.0758415	0.00050654	0.000124846	0.000701556	8.73809	8.73809	5.56817	6.41616	0.00677323
	113	179L 175L 183L 185L 177L 181L 187L 188L 178L 186L 182L 184L 176L 180L 173L 172L 169L	0.176471	0.75	0.8	0.65	0.941176	0.00221146	0.00389881	0.00221146	0.00110034	0.00110034	7.65723	24.1995	70.0889	70.0889	72.9321
	115	179L 175L 183L 185L 177L 181L 187L 188L 178L 186L 182L 184L 176L	0.461538	0.846154	0.923077	0.4	0.714286	0.000833167	0.00167441	0.00252388	0.000833167	0.00295176	22.4642	50.455	57.5389	31.4434	61.5568
	116	179L 175L 183L 185L 177L 181L 187L 188L 178L 186L 182L	1	0.636364	0.833333	0.294118	0.611111	0.290317	0.000701556	0.00140988	0.00248533	0.00176662	57.7859	49.1099	13.9516	13.9516	41.6588
	117	179L 175L 183L 185L 177L 181L 187L 188L 178L	1	0.555556	0.636364	0.0666667	0.615385	0.249882	0.00057123	0.0026144	0.000858893	0.00321115	48.7623	20.6749	0.796387	0.334602	9.86208
	118	179L 175L 183L 185L 177L 181L 187L	0.571429	0.545455	0.416667	0.0287081	0.285714	0.000664821	0.000442162	0.00295176	0.000442162	0.000888546	16.7572	22.9417	5.27866	5.27866	5.27866
	119	179L 175L 183L 185L	0.75	0.5	0.5	0.166667	0.25	0.00154182	0.000759787	0.00154182	0.000250869	0.000250869	13.5625	6.41616	6.41616	0.0615387	0.0615387
	120	179L 175L	1	0.00938967	0.00938967	0.333333	0.333333	0.0758415	0.000187709	0.00116798	0.000250869	0.000314329	8.73809	0.00677323	0.00677323	0.00677323	0.00677323
	121	183L 185L	0.00934579	0.25	0.5	0.25	0.333333	0.015408	0.000124846	0.000124846	0.000124846	0.000187709	0.00677323	0.00677323	4.8312	0.00677323	5.56817
	122	177L 181L 187L	1	1	0.5	1	0.2	0.105591	0.105591	0.000187709	0.105591	0.000187709	15.8844	15.8844	9.13402	15.8844	0.027221
	123	181L 187L	1	1	1	0.333333	0.4	0.0758415	0.0758415	0.0758415	0.000187709	0.000124846	8.73809	8.73809	7.15313	0.00677323	5.93074
	124	188L 178L	1	1	0.4	0.333333	0.666667	0.0758415	0.0758415	0.000442162	0.00050654	0.000124846	8.73809	8.73809	5.93074	3.9832	6.41616
	125	186L 182L	1	1	0.333333	0.5	0.333333	0.0758415	0.0758415	0.000124846	0.000314329	0.000314329	8.73809	8.73809	4.65063	4.49016	0.00677323
	126	184L 176L	1	0.333333	0.2	0.5	0.2	0.0758415	0.000187709	0.000701556	0.000250869	0.000124846	8.73809	0.00677323	0.0135784	6.41616	4.49016
	128	173L 172L	1	1	1	1	1	0.0758415	0.0758415	0.0758415	0.0758415	0.0758415	8.73809	8.73809	8.73809	8.73809	8.73809
	129	133L 134L 135L 221L 145L 143L 141L 144L 140L 142L 139L 149L 148L 147L 150L 146L 137L 138L 136L 219L 160L 152L 163L 151L 167L 164L 159L 166L 157L 161L 162L 158L 165L 153L 155L 156L 154L	0.405405	1	1	0.344828	1	0.00894516	0.660662	0.660662	0.00252279	0.660662	39.8919	139.378	139.378	43.1058	139.378
	130	133L 134L 135L 221L 145L 143L 141L 144L 140L 142L 139L 149L 148L 147L 150L 146L 137L 138L 136L 219L	1	1	1	1	0.7	0.445065	0.445065	0.445065	0.445065	0.00130429	92.0371	92.0371	92.0371	92.0371	53.6049
	131	133L 134L 135L 221L	1	1	1	1	1	0.13304	0.13304	0.13304	0.13304	0.13304	22.287	22.287	22.287	22.287	22.287
	133	134L 135L	0.333333	1	0.333333	0.333333	1	0.000124846	0.0758415	0.0007672	0.000314329	0.0758415	0.00677323	8.73809	0.00677323	0.00677323	7.15313
	134	145L 143L 141L 144L 140L 142L 139L 149L 148L 147L 150L 146L 137L 138L 136L 219L	1	1	1	1	1	0.380947	0.380947	0.380947	0.380947	0.380947	77.8863	77.8863	77.8863	77.8863	77.8863
	135	145L 143L 141L 144L 140L 142L 139L 149L 148L 147L 150L 146L 137L 138L 136L	1	1	1	1	1	0.363847	0.363847	0.363847	0.363847	0.363847	74.104	74.104	74.104	74.104	74.104
	137	145L 143L 141L	1	1	0.25	1	0.3	0.105591	0.105591	0.000472611	0.105591	0.000282227	15.8844	15.8844	0.027221	15.8844	9.47506
	138	145L 143L	0.5	1	0.333333	0.5	0.333333	0.000124846	0.0758415	0.000124846	0.00137297	0.000124846	6.41616	8.73809	0.00677323	6.41616	0.00677323
	139	144L 140L 142L 139L 149L 148L 147L 150L 146L	0.5	1	0.666667	0.333333	0.666667	0.000858893	0.249882	0.00503781	0.00381389	0.0026144	39.9415	48.7623	39.9415	9.86208	39.9415
	140	144L 140L 142L 139L 149L 148L 147L 150L	0.583333	1	0.636364	1	0.615385	0.00050654	0.228538	0.00050654	0.228538	0.00050654	0.391325	43.9792	10.3095	43.9792	32.7052
	141	144L 140L 142L 139L 149L 148L	0.0288462	1	0.666667	0.666667	0.333333	0.00133923	0.183122	0.0021251	0.00764723	0.00742015	5.56817	33.7382	26.5784	17.8947	0.457615
	142	144L 140L 142L	1	0.4	0.4	0.0140845	0.222222	0.105591	0.000956639	0.000282227	0.00105486	0.00280286	15.8844	10.8401	9.47506	0.027221	0.027221
	143	144L 140L	0.333333	0.25	0.666667	1	0.333333	0.000187709	0.000124846	0.000187709	0.0758415	0.00193552	4.8312	0.0135784	6.41616	8.73809	0.00677323
	144	139L 149L 148L	0.014218	0.6	0.428571	0.666667	0.4	0.000187709	0.000377193	0.000282227	0.0031278	0.000282227	0.027221	12.3401	10.8401	7.15313	0.027221
	145	139L 149L	1	1	0.666667	0.333333	0.166667	0.0758415	0.0758415	0.000124846	0.00345516	0.000124846	8.73809	8.73809	7.15313	0.00677323	0.00677323
	146	147L 150L	0.333333	0.125	0.00934579	0.5	0.333333	0.000378093	0.00116798	0.000966088	0.00165128	0.000124846	5.56817	0.00677323	0.00677323	6.41616	0.00677323
	148	137L 138L	1	1	1	1	0.00934579	0.0758415	0.0758415	0.0758415	0.0758415	0.000124846	8.73809	8.73809	8.73809	8.73809	0.00677323
	150	160L 152L 163L 151L 167L 164L 159L 166L 157L 161L 162L 158L	1	1	0.857143	0.833333	0.769231	0.309543	0.309543	0.00391164	0.00154182	0.00154182	62.0625	62.0625	54.48	46.3026	57.5389
	151	160L 152L 163L 151L 167L 164L 159L 166L 157L	0.777778	0.777778	0.692308	0.470588	0.333333	0.00534772	0.00202352	0.00231823	0.000858893	0.00173024	40.0723	32.9603	38.2253	15.1272	15.1272
	152	160L 152L 163L 151L 167L 164L 159L 166L	0.727273	0.444444	0.6	0.727273	0.615385	0.00050654	0.00284735	0.000761622	0.00050654	0.00392156	35.6438	15.8641	30.4664	35.6438	5.03765
	153	160L 152L 163L 151L	0.5	0.125	0.428571	0.111111	0.285714	0.000377193	0.00167441	0.000631646	0.000250869	0.0053753	14.4991	0.0822476	6.41616	0.0615387	6.41616
	154	152L 163L 151L	0.5	0.5	0.25	0.25	0.666667	0.00115357	0.0043665	0.000472611	0.000472611	0.000377193	11.4921	11.4921	8.82917	0.027221	9.13402
	155	152L 163L	1	1	0.333333	0.5	0.333333	0.0758415	0.0758415	0.000124846	0.000314329	0.0007672	8.73809	8.73809	0.00677323	0.00677323	0.00677323
	156	167L 164L 159L 166L	0.285714	0.142857	0.3	0.285714	0.333333	0.000250869	0.000250869	0.000504116	0.00101793	0.00101793	6.41616	0.0615387	0.0822476	0.0615387	0.103056
	157	167L 164L 159L	0.4	0.4	0.166667	0.25	0.125	0.000858893	0.00155334	0.000282227	0.00115357	0.000282227	10.8401	7.15313	7.15313	0.027221	0.027221
	158	167L 164L	1	1	1	0.666667	0.333333	0.0758415	0.0758415	0.0758415	0.000124846	0.000124846	6.41616	5.93074	5.03765	7.15313	0.00677323
	159	161L 162L 158L	0.181818	1	0.25	0.666667	0.428571	0.000956639	0.105591	0.000568485	0.000187709	0.000568485	0.027221	15.8844	0.027221	7.15313	10.8401
	160	161L 162L	1	1	0.133333	0.25	0.666667	0.0758415	0.0758415	0.00137297	0.000378093	0.000187709	8.73809	8.73809	0.00677323	5.56817	7.15313
	161	165L 153L 155L 156L 154L	0.6	1	0.125	1	0.8	0.000791442	0.158769	0.000472611	0.158769	0.00143838	12.3401	28.1974	0.193767	28.1974	19.4797
	162	165L 153L 155L	0.0140845	0.2	0.2	0.2	0.25	0.000568485	0.00155334	0.000377193	0.000761622	0.000187709	0.027221	0.027221	0.027221	0.027221	0.027221
	163	153L 155L	1	1	1	1	1	0.0758415	0.0758415	0.0758415	0.0758415	0.0758415	8.73809	8.73809	8.73809	8.73809	8.73809
	164	156L 154L	1	1	0.333333	1	1	0.0758415	0.0758415	0.000124846	0.0758415	0.0758415	8.73809	8.73809	0.00677323	8.73809	8.73809
	166	119L 118L 127L 117L 123L 112L 130L 129L 116L 114L 128L 121L 115L 124L 113L 125L 105L 111L 108L 109L 110L 107L 104L 106L 126L 122L 131L 132L 103L 102L 94L 101L 97L 96L 98L 100L 99L	1	1	1	1	1	0.660662	0.660662	0.660662	0.660662	0.660662	139.378	139.378	139.378	139.378	139.378
	168	119L 118L 127L 117L 123L 112L 130L 129L 116L 114L 128L 121L 115L 124L 113L 125L 105L 111L 108L 109L 110L 107L 104L 106L 126L 122L 131L 132L	1	1	0.931034	1	0.964286	0.556422	0.556422	0.0174854	0.556422	0.556422	116.525	116.525	73.554	116.525	107.974
	169	119L 118L 127L	1	1	1	1	0.25	0.105591	0.105591	0.105591	0.105591	0.000282227	15.8844	15.8844	15.8844	15.8844	8.82917
	170	118L 127L	0.333333	0.333333	0.5	1	1	0.000124846	0.000378093	0.00110034	0.0758415	0.0758415	0.00677323	0.0135784	6.41616	8.73809	8.73809
	171	117L 123L 112L 130L 129L 116L 114L 128L 121L 115L 124L 113L 125L 105L 111L 108L 109L 110L 107L 104L 106L 126L 122L 131L 132L	1	1	0.88	1	0.892857	0.516993	0.516993	0.0136921	0.516993	0.00415928	107.865	107.865	99.2912	107.865	94.7566
	172	117L 123L 112L 130L 129L 116L	1	0.5	0.3	1	0.454545	0.183122	0.183122	0.000568485	0.183122	0.000378093	25.0274	25.0274	18.4271	33.7382	22.4642
	173	117L 123L 112L 130L 129L	0.4	0.833333	0.277778	0.6	0.4	0.000631646	0.000472611	0.000952006	0.000314329	0.000314329	25.0274	25.0274	15.3001	12.3401	5.93074
	174	123L 112L 130L 129L	0.5	0.333333	0.25	0.2	0.307692	0.000377193	0.000888546	0.00154182	0.00154182	0.00127859	0.0615387	0.0615387	11.9372	0.0822476	12.2716
	175	123L 112L	0.00934579	0.333333	0.166667	1	0.333333	0.000124846	0.000250869	0.000187709	0.0758415	0.000187709	0.00677323	0.00677323	3.7839	8.73809	5.56817
	176	130L 129L	0.5	0.4	0.333333	0.666667	0.333333	0.000187709	0.000124846	0.000701556	0.000314329	0.000378093	6.41616	0.0135784	3.9832	7.15313	0.00677323
	177	114L 128L 121L 115L 124L 113L 125L 105L 111L 108L 109L 110L 107L 104L 106L 126L 122L 131L 132L	1	1	0.72	1	0.578947	0.429634	0.429634	0.00123596	0.429634	0.00123596	88.6355	88.6355	62.8003	80.0171	56.327
	178	114L 128L 121L 115L 124L 113L 125L 105L 111L 108L 109L 110L 107L 104L 106L	0.4	0.133333	0.583333	0.684211	0.588235	0.00392156	0.00342289	0.00194159	0.00392156	0.00957744	21.0599	21.0599	12.2716	60.8324	40.6153
	179	114L 128L 121L 115L 124L 113L 125L	1	0.857143	0.333333	0.583333	0.222222	0.206325	0.206325	0.00111335	0.000888546	0.00893885	38.9827	38.9827	21.346	28.5318	0.771908
	180	114L 128L 121L 115L	0.4	0.571429	0.2	0.285714	0.333333	0.000250869	0.00127859	0.000250869	0.000631646	0.000888546	0.0822476	0.0615387	0.0615387	12.6342	0.0615387
	181	114L 128L	0.2	0.00934579	0.333333	0.125	0.2	0.000636234	0.000124846	0.000124846	0.00057123	0.00237354	0.00677323	0.00677323	0.00677323	0.00677323	5.03765
	182	121L 115L	0.333333	0.4	0.333333	0.333333	0.166667	0.000314329	0.000124846	0.000124846	0.000378093	0.000187709	0.00677323	5.93074	4.09424	4.65063	0.00677323
	183	124L 113L 125L	0.5	1	0.2	0.375	0.0882353	0.000282227	0.105591	0.00618939	0.000187709	0.0030189	11.4921	15.8844	0.027221	10.3095	0.0135784
	184	113L 125L	0.333333	0.5	0.333333	0.2	0.333333	0.00050654	0.0533658	0.00158116	0.000314329	0.00179264	0.00677323	6.41616	0.00677323	4.49016	0.00677323
	185	105L 111L 108L 109L 110L 107L 104L 106L	1	0.666667	0.25	0.368421	1	0.228538	0.177522	0.00365098	0.00179431	0.228538	43.9792	34.0589	0.643835	20.9567	43.9792
	186	111L 108L 109L 110L 107L 104L 106L	1	1	0.307692	0.2	0.714286	0.206325	0.206325	0.00111335	0.00535635	0.00789137	38.9827	38.9827	20.874	17.1935	23.153
	187	111L 108L 109L	1	1	0.4	0.0967742	0.428571	0.105591	0.105591	0.000187709	0.000664821	0.00258912	15.8844	15.8844	9.86208	0.027221	10.8401
	188	111L 108L	1	1	0.2	0.00934579	0.333333	0.0758415	0.0758415	0.000833167	0.00573071	0.000701556	8.73809	8.73809	4.65063	0.00677323	0.00677323
	189	110L 107L 104L 106L	0.75	1	0.166667	0.5	0.5	0.00114794	0.13304	0.00101793	0.000250869	0.000631646	13.5625	22.287	0.0615387	6.41616	13.9516
	190	110L 107L 104L	0.25	1	0.0909091	0.25	0.2	0.000282227	0.105591	0.0024831	0.000187709	0.000377193	8.82917	15.8844	0.027221	7.65723	8.82917
	191	110L 107L	0.166667	1	0.0625	0.333333	0.5	0.000124846	0.0758415	0.000124846	0.000124846	0.000250869	0.0135784	8.73809	0.00677323	0.00677323	6.41616
	192	126L 122L 131L 132L	1	1	0.2	0.333333	0.4	0.13304	0.13304	0.000250869	0.00114794	0.000759787	22.287	22.287	0.0615387	11.9372	0.103056
	193	126L 122L	0.666667	0.666667	0.333333	0.166667	0.333333	0.000636234	0.0533658	0.000124846	0.000187709	0.000124846	7.15313	7.15313	4.34577	0.00677323	0.00677323
	194	131L 132L	0.333333	0.4	0.00938967	0.333333	0.333333	0.000378093	0.0206151	0.000250869	0.000442162	0.000187709	0.00677323	5.93074	0.00677323	0.00677323	0.00677323
	196	102L 94L	1	1	0.5	1	0.333333	0.0758415	0.0758415	0.00378099	0.0758415	0.000899462	8.73809	8.73809	6.41616	8.73809	0.00677323
	197	101L 97L 96L 98L 100L 99L	0.5	1	0.142857	0.0285714	0.833333	0.00114515	0.183122	0.00415995	0.00436923	0.000378093	17.8947	33.7382	11.4921	5.56817	25.0274
	198	101L 97L 96L 98L	1	1	1	1	0.5	0.13304	0.13304	0.13304	0.13304	0.000250869	17.8947	22.287	22.287	22.287	6.41616
	199	97L 96L 98L	1	1	0.5	0.666667	1	0.105591	0.105591	0.00135246	0.000282227	0.105591	15.8844	15.8844	0.0409284	7.15313	15.8844
	200	96L 98L	0.333333	0.333333	1	0.333333	0.00934579	0.000187709	0.000124846	0.0758415	0.000124846	0.000124846	0.00677323	0.0135784	8.73809	0.00677323	0.00677323
	201	100L 99L	1	1	0.666667	1	1	0.0758415	0.0758415	0.000250869	0.0758415	0.0758415	8.73809	8.73809	7.15313	8.73809	8.73809
	204	93L 92L	1	1	0.25	0.4	0.666667	0.0758415	0.0758415	0.00186389	0.000701556	0.00103305	8.73809	8.73809	5.93074	5.93074	7.15313
	205	91L 88L 90L 89L	0.5	0.166667	0.5	0.5	0.5	0.00194159	0.000504116	0.00248409	0.00248409	0.000250869	6.41616	0.0822476	6.41616	6.41616	6.41616
	206	88L 90L 89L	1	1	0.4	0.4	1	0.105591	0.105591	0.000377193	0.000282227	0.105591	15.8844	15.8844	0.0409284	10.8401	15.8844
	207	88L 90L	0.00938967	1	0.166667	0.285714	0.0714286	0.000124846	0.0758415	0.000124846	0.000124846	0.000124846	0.00677323	8.73809	0.00677323	0.0135784	3.01017
	208	44L 28L 11L 43L 74L	0.714286	0.714286	0.5	1	0.142857	0.000314329	0.00176662	0.00143838	0.158769	0.000472611	23.153	23.153	0.137738	28.1974	0.137738
	209	44L 28L 11L 43L	1	0.5	0.8	1	0.2	0.13304	0.00154182	0.000250869	0.13304	0.000759787	22.287	15.8641	19.4797	22.287	0.0615387
	210	44L 28L 11L	1	1	0.25	1	0.2	0.105591	0.105591	0.00135246	0.105591	0.00145265	15.8844	15.8844	0.027221	15.8844	0.0135784
	211	44L 28L	0.4	0.5	0.666667	0.333333	0.333333	0.000314329	0.000124846	0.000124846	0.000124846	0.000899462	5.93074	6.41616	7.15313	5.56817	0.00677323
	212	19L 40L	1	0.333333	0.5	0.333333	0.333333	0.0758415	0.000124846	0.000124846	0.000250869	0.000124846	8.73809	0.00677323	6.41616	4.21453	0.00677323
	213	7L 8L	1	1	0.333333	0.25	0.333333	0.0758415	0.0758415	0.000250869	0.000187709	0.000442162	8.73809	8.73809	5.93074	5.03765	2.95673
